# Supplementary material for: Cross-species transcriptomic atlas of dorsal root ganglia reveals species-specific programs for sensory function
Source: Nat Commun. 2023 Jan 23;14:366. doi: 10.1038/s41467-023-36014-0 (PMC9870891; doi:10.1038/s41467-023-36014-0)
Supplement: Supplementary file 3 — Supplementary Data 1 [file 41467_2023_36014_MOESM3_ESM.xlsx]

## Sheet: Cross-species sample spreadshee
SampleID	DonorID	Species	Collection location(L1,T1,C1, Left, Right)	Sex	Age	Fresh or Frozen	FACS or Density Gradient	Vendor	Health Condition (i.e Treatment history)	Misc.
SAM24385747	Mus_1	Mus musculus	Lumbar 1-6; L pooled	F	17wk	Fresh	Density gradient	Genentech		Mouse #6
SAM24385748	Mus_1	Mus musculus	Lumbar 1-6; L pooled	F	17wk	Fresh	Density gradient	Genentech		Mouse #6
SAM24395829	Mus_2	Mus musculus	Lumbar 3-5 L&R	F	8 wk	Fresh	FACS	Genentech
SAM24395830	Mus_2	Mus musculus	Lumbar 3-5 L&R	F	8 wk	Fresh	Density gradient	Genentech
SAM24395831	Mus_3	Mus musculus	Lumbar 3-5 L&R	F	8 wk	Frozen	FACS	Genentech
SAM24395832	Mus_3	Mus musculus	Lumbar 3-5 L&R	F	8 wk	Frozen	Density gradient	Genentech
SAM24395833	Mus_4	Mus musculus	Lumbar 3-5 L&R	M	8 wk	Fresh	FACS	Genentech
SAM24395834	Mus_4	Mus musculus	Lumbar 3-5 L&R	M	8 wk	Fresh	Density gradient	Genentech
SAM24395835	Mus_5	Mus musculus	Lumbar 3-5 L&R	M	8 wk	Frozen	FACS	Genentech
SAM24395836	Mus_5	Mus musculus	Lumbar 3-5 L&R	M	8 wk	Frozen	Density gradient	Genentech
SAM24364375	Hom_1	Homo sapiens	L4	F	undisclosed	Frozen	FACS	Anabios		Failed/ No metadata was shared
SAM24364376	Hom_1	Homo sapiens	L4	F	undisclosed	Frozen	FACS	Anabios		Failed
SAM24369441	Hom_2	Homo sapiens	T7	M	31 yr	Frozen	FACS	Anabios		study #082-0004-190617
SAM24373353	Hom_2	Homo sapiens	L4	M	31 yr	Frozen	FACS	Anabios		study #082-0004-190617
SAM24378656	Hom_3	Homo sapiens	L4-L	F	25 yr	Frozen	FACS	DNW	Overdosed	HF-106316
SAM24378657	Hom_3	Homo sapiens	L4-R	F	25 yr	Frozen	FACS	DNW	Overdosed	HF-106317
SAM24385480	Hom_2	Homo sapiens	T7	M	31 yr	Frozen	Density gradient	Anabios		study #082-0004-190617
SAM24385481	Hom_2	Homo sapiens	L4	M	31 yr	Frozen	Density gradient	Anabios		study #082-0004-190617
SAM24398817	Hom_4	Homo sapiens	L5	M	48 yr	Frozen	FACS	Anabios
SAM24398820	Hom_4	Homo sapiens	L5	M	48 yr	Frozen	Density gradient	Anabios
SAM24398818	Hom_5	Homo sapiens	L5	M	16 yr	Frozen	FACS	Anabios
SAM24398822	Hom_5	Homo sapiens	L5	M	16 yr	Frozen	Density gradient	Anabios
SAM24398819	Hom_6	Homo sapiens	L5	M	21 yr	Frozen	FACS	Anabios
SAM24398824	Hom_6	Homo sapiens	L5	M	21 yr	Frozen	Density gradient	Anabios
SAM24403166	Hom_7	Homo sapiens	L5	F	38 yr	Frozen	Density gradient	Anabios
SAM24403167	Hom_5	Homo sapiens	L5	M	16 yr	Frozen	Density gradient	Anabios
SAM24403168	Hom_6	Homo sapiens	L5	M	21 yr	Frozen	Density gradient	Anabios
SAM24403169	Hom_4	Homo sapiens	L5	M	48 yr	Frozen	Density gradient	Anabios
SAM24403170	Hom_6	Homo sapiens	L5	M	21 yr	Frozen	Density gradient	Anabios
SAM24403171	Hom_4	Homo sapiens	L5	M	48 yr	Frozen	Density gradient	Anabios
SAM24382034	Mac_1	Macaca fascicularis	L4-R	F	8-9 yr	Fresh	Density gradient	Covance		5.4kg
SAM24382035	Mac_1	Macaca fascicularis	T4-R	F	8-9 yr	Fresh	Density gradient	Covance		5.4kg
SAM24382036	Mac_1	Macaca fascicularis	C4-R	F	8-9 yr	Fresh	Density gradient	Covance		5.4kg
SAM24382037	Mac_3	Macaca fascicularis	L3,4- R pooled	F	8-9 yr	Fresh	Density gradient	Covance		3.8kg
SAM24382038	Mac_2	Macaca fascicularis	L3-R	F	8-9 yr	Fresh	FACS	Covance		3.8kg
SAM24382039	Mac_2	Macaca fascicularis	T4-R	F	8-9 yr	Fresh	FACS	Covance		3.8kg
SAM24382040	Mac_2	Macaca fascicularis	C3-R	F	8-9 yr	Fresh	FACS	Covance		3.8kg
SAM24382041	Mac_3	Macaca fascicularis	C3,4-R pooled	F	8-9 yr	Fresh	FACS	Covance		3.8kg
SAM24384607	Mac_1	Macaca fascicularis	C4-L	F	8-9 yr	Frozen	FACS	Covance
SAM24384608	Mac_1	Macaca fascicularis	T4-L	F	8-9 yr	Frozen	FACS	Covance
SAM24384609	Mac_1	Macaca fascicularis	L4-L	F	8-9 yr	Frozen	Density gradient	Covance
SAM24384610	Mac_2	Macaca fascicularis	C4-L	F	8-9 yr	Frozen	Density gradient	Covance
SAM24384611	Mac_2	Macaca fascicularis	T4-L	F	8-9 yr	Frozen	Density gradient	Covance
SAM24384612	Mac_2	Macaca fascicularis	L4-L	F	8-9 yr	Frozen	Density gradient	Covance
SAM24385482	Mac_1	Macaca fascicularis	T-L	F	8-9 yr	Frozen	Density gradient	Covance
SAM24385483	Mac_2	Macaca fascicularis	L-L	F	8-9 yr	Frozen	Density gradient	Covance
SAM24392087	Cav_1	Cavia porcellus	Lumbar 4+5 -L	F	6 mo	Fresh	Density gradient	Genentech
SAM24392088	Cav_1	Cavia porcellus	Lumbar 4+5 -R	F	6 mo	Fresh	FACS	Genentech
SAM24392089	Cav_2	Cavia porcellus	Lumbar 5 -L	F	5.5 mo	Fresh	FACS	Genentech
SAM24392090	Cav_2	Cavia porcellus	Lumbar 5 -R	F	5.5 mo	Fresh	Density gradient	Genentech
SAM24392091	Cav_1	Cavia porcellus	Lumbar 3 -L	F	6 mo	Frozen	FACS	Genentech
SAM24392092	Cav_1	Cavia porcellus	Lumbar 3 -R	F	6 mo	Frozen	Density gradient	Genentech
SAM24399191	Cav_2	Cavia porcellus	Lumbar 3 -L	F	5.5 mo	Frozen	FACS	Genentech
SAM24399192	Cav_2	Cavia porcellus	Lumbar 3 -R	F	5.5 mo	Frozen	Density gradient	Genentech
