# Supplementary material for: Cross-species transcriptomic atlas of dorsal root ganglia reveals species-specific programs for sensory function
Source: Nat Commun. 2023 Jan 23;14:366. doi: 10.1038/s41467-023-36014-0 (PMC9870891; doi:10.1038/s41467-023-36014-0)
Supplement: Supplementary file 6 — Source Data [file 41467_2023_36014_MOESM6_ESM.xlsx]

## Sheet: Fig 2f
	Figure 2f
	Rgs5 (area normalized puncta per cell)
		C-LTMR1				C-LTMR2
	Cervical	0.301606	0.258579	0.267702	0.234171	0.139224	0.0977605	0.0962598	0.10165
	Thoracic	0.19457	0.22575	0.292858	0.296919	0.0847072	0.0807989	0.16034	0.207344
	Lumbar	0.210274	0.299715	0.281375	0.160977	0.16198	0.262156	0.165863
	Th (area normalized puncta per cell)
		C-LTMR1				C-LTMR2
	Cervical	0.19564	0.209965	0.205923	0.182509	0.0649197	0.0648667	0.0561538	0.0608676
	Thoracic	0.150271	0.245293	0.186458	0.180853	0.0581274	0.0396452	0.0570989	0.0675801
	Lumbar	0.163213	0.166318	0.175077	0.179816	0.0539801	0.065939	0.0593877
	Slc17a8 (area normalized puncta per cell)
		C-LTMR1				C-LTMR2
	Cervical	0.149626	0.16981	0.183864	0.150257	0.0951092	0.104437	0.0869543	0.0862723
	Thoracic	0.197714	0.198055	0.181734	0.153743	0.0779364	0.106804	0.0858297	0.153327
	Lumbar	0.140252	0.144526	0.125538	0.15717	0.101308	0.0623524	0.0799235

## Sheet: Fig 2g
	Figure 2g
	Number of Cells:
		LUMBAR	THORACIC	CERVICAL
	C-LTMR1	180	261	246
	C-LTMR2	15	55	46

## Sheet: Sup Fig 2c
	Supplemental Figure 2c
	Cell Area (um^2)
		C-LTMR1				C-LTMR2
	Cervical	257.95	302.659	297.695	308.193	329.069	286.66	404.027	231.143
	Thoracic	374.03	330.113	379.67	359.475	383.731	232.586	359.213	344.267
	Lumbar	411.354	371.259	422.194	320.378	376.219	484.317	355.597

## Sheet: Figure 5c
	Figure 5c
	% TUBB3/SNAP25+ Cells
	Mouse
	TAFA4+ Total	TAFA4+ NTRK2-	NTRK2+ Total	NTRK2+ TAFA4-	Double+
	14.7952	13.0285	12.5625	10.7958	1.76674
	4.54667	4.0144	7.25798	6.72571	0.532275
	8.77972	7.44969	13.0947	11.7646	1.33003
	12.553	11.4479	7.49025	6.38515	1.1051
	Guinea Pig
	TAFA4+ Total	TAFA4+ NTRK2-	NTRK2+ Total	NTRK2+ TAFA4-	Double+
	20.1496	19.1327	19.7899	18.773	1.0169
	8.85013	8.73039	14.7437	14.624	0.119733
	Cynomolgus Macaque
	TAFA4+ Total	TAFA4+ NTRK2-	NTRK2+ Total	NTRK2+ TAFA4-	Double+
	7.60215	3.52776	17.8986	13.8242	4.07439
	6.39975	4.59032	4.26857	2.45914	1.80944
	12.5612	11.4561	4.95311	3.84805	1.10506
	Human
	TAFA4+ Total	TAFA4+ NTRK2-	NTRK2+ Total	NTRK2+ TAFA4-	Double+
	20.6919	1.74469	58.518	39.5708	18.9472
	5.23278	0.313217	42.68	37.7604	4.91956
	16.7207	0.283556	62.431	45.9938	16.4371
	17.7984	0.420759	61.6689	44.2913	17.3776

## Sheet: Figure 5d
	Figure 5d
	Cell Area (um^2)
	Mouse				Guinea Pig				Cynomolgus Macaque				Human
	Tafa4+	Ntrk2+	Tubb3+		Tafa4+	Ntrk2+	Tubb3+		TAFA4+	NTRK2+	SNAP25+		TAFA4+	NTRK2+	TUBB3+
	938.809	342.653	339.273		695.974	261.215	695.974		608.092	836.14	2050.95		2645.85	4378.6	4378.6
	258.151	725.021	397.578		261.215	1313.68	261.215		248.117	608.092	836.14		2395.67	3618.33	3618.33
	330.822	577.566	539.118		693.65	2872.73	693.65		865.187	1281.88	608.092		4088.51	2645.85	2645.85
	761.356	330.822	744.456		603.656	885.256	603.656		472.89	248.117	1281.88		3057.62	2395.67	2395.67
	398.001	291.107	635.45		614.007	395.255	1313.68		379.305	677.595	825.366		1584.78	1560.45	2102.66
	760.934	155.905	371.806		823.042	159.813	2872.73		118.724	1916.07	2826.88		5384.18	2135.76	1560.45
	69.291	504.473	342.653		724.704	1669.01	395.466		2146.01	865.187	248.117		5868.96	5880.64	2135.76
	814.592	235.759	938.809		159.813	1726.99	358.285		127.808	2758.54	677.595		2489.12	4088.51	5880.64
	331.245	794.312	563.201		526.654	530.034	885.256		857.688	472.89	1916.07		5694.71	3057.62	4088.51
	774.454	1343.15	258.151		612.423	727.978	614.007		1393.53	112.281	548.096		3434.35	5175.86	3057.62
	365.468	133.935	725.021		750.371	526.654	823.042		889.481	379.305	470.461		6526.04	2292.49	5175.86
	339.695	1015.71	577.566		227.203	612.423	1224		572.285	283.079	1592.85		2728.59	1584.78	2292.49
	445.744	500.67	324.907		349.624	1790.27	395.255		849.132	118.724	575.771		2934.97	5384.18	1584.78
	547.568	613.902	504.895		667.771	447.117	724.704		363.567	436.977	865.187		4126.47	5868.96	5384.18
	603.339	853.04	217.168		481.868	873.637	159.813		816.705	890.115	2758.54		2861.96	2489.12	5868.96
	275.897	785.017	330.822		710.444	629.006	1669.01		260.158	925.711	472.89		3758.51	2104.61	2489.12
	642.21	547.568	569.539		727.978	733.788	1354.03		551.054	417.859	1950.71		9277.02	5694.71	2104.61
	588.974	275.897	291.107		390.29	1301.32	1923.04		399.268	958.984	112.281		4717.36	2072.48	1318.06
	349.413	878.813	761.356		1184.6	683.932	1597.6		884.2	840.893	771.285		8006.66	3434.35	5694.71
	283.079	457.152	218.436		816.599	920.536	1877.41		688.474	1860.51	379.305		6161.97	6526.04	2454.08
	420.816	283.079	155.905		734.95	610.099	1726.99		829.274	1629.5	283.079		2452.13	2728.59	2072.48
	1062.6	793.889	820.085		799.065	686.15	530.034		892.017	281.812	118.724		5183.65	2934.97	3434.35
	786.707	725.021	974.722		728.295	505.529	727.978		613.796	673.053	1729.53		2918.42	3161.78	6526.04
	435.182	139.005	398.001		271.038	697.769	1899.59		398.212	2146.01	1308.71		6353.74	4126.47	2728.59
	821.352	472.785	501.093		611.367	549.364	526.654		867.194	614.535	1178.79		2688.68	2861.96	2934.97
	500.248	297.444	537.428		409.62	710.444	216.534		722.486	127.808	436.977		1735.67	6079.22	3161.78
	443.209	266.179	386.171		638.724	696.502	612.423		266.813	2033.52	813.536		1063.01	3758.51	4126.47
	297.444	433.492	760.934		690.481	151.257	1825.65		604.818	712.029	1265.09		1614.96	9277.02	2861.96
	294.487	141.54	69.291		414.479	1011.59	1416.98		844.062	857.688	890.115		2280.8	2376.2	6079.22
	764.314	669.25	400.959		676.961	1455.11	757.554		1987.58	1393.53	925.711		2748.06	4717.36	972.481
	537.006	749.526	722.486		521.267	2087.6	715.092		438.667	305.155	2311		1282.04	4461.34	3758.51
	1148.8	740.231	504.473		851.984	1325.51	1790.27		166.467	565.63	967.856		4042.76	999.738	2518.33
	779.524	1064.72	727.978		774.243	786.496	1324.87		203.542	1223.37	1659.29		2061.78	2640.01	980.269
	376.453	432.224	258.574		893.812	761.04	447.117		519.155	1257.91	417.859		5540.9	7115.95	9277.02
	445.744	463.067	793.889		166.573	1536.55	410.042		723.225	617.176	820.507		2011.16	5535.06	2376.2
	669.25	609.254	721.641		1193.37	574.82	856.103		666.715	2102.5	1183.65		3443.11	8006.66	4717.36
	311.81	939.232	740.231		215.795	711.923	934.901		528.978	841.421	958.984		5389.04	3250.36	4461.34
	144.075	720.796	966.695		544.294	966.906	873.637		942.506	849.132	840.893		1816.47	4998.69	999.738
	542.921	714.036	701.361		685.622	336.104	1755.94		760.934	363.567	1545.53		4628.78	6161.97	2640.01
	326.175	237.871	316.035		719.845	405.712	629.006		723.014	582.847	851.984		2326.56	1190.53	7115.95
	315.612	421.661	195.198		690.587	645.167	280.439		564.891	278.643	1860.51		3210.45	1855.4	2139.65
	353.215	523.485	904.164		489.262	1666.58	3413.43		1003.35	320.682	202.909		915.047	777.79	5535.06
	280.122	543.343	454.617		271.672	2110.1	1771.04		375.503	289.417	1629.5		3716.65	2452.13	2884.35
	864.025	122.949	235.759		676.538	357.757	2368.36		1276.39	260.158	518.31		778.764	5183.65	8006.66
	555.596	785.439	208.296		941.027	888.003	750.371		640.52	231.217	281.812		2705.23	2918.42	3250.36
	958.667	664.602	814.592		995.214	3153.16	666.081		803.607	628.584	1166.12		2822.04	6353.74	3597.89
	463.067	581.791	1305.97		520.422	400.642	962.681		544.399	204.599	314.556		5925.42	2514.43	4998.69
	417.436	750.794	415.324		550.526	495.072	875.644		828.746	551.054	673.053		4499.31	2688.68	6161.97
	1316.11	475.742	528.555		667.349	485.777	1222.94		1120.06	810.262	86.931		3340.9	4654.09	2647.8
	291.529	703.896	331.245		675.271	635.766	1789.84		970.603	503.099	2146.01		6341.08	1735.67	2034.52
	417.436	120.414	1196.12		749.209	1154.71	959.934		642.632	845.33	1170.13		5347.19	2332.4	1415.4
	543.343	632.069	794.312		432.858	1622.64	733.788		694.706	776.884	614.535		6217.45	1968.33	1008.5
	410.254	1033.03	400.114		894.023	310.542	1085.84		167.841	884.2	127.808		6860.91	1403.72	513.984
	567.849	518.415	774.454		486.094	1211.64	3667.36		435.076	1063.98	2033.52		2950.54	1614.96	518.851
	725.866	469.405	209.141		442.259	1141.08	3146.83		549.258	385.748	150.94		1049.38	2750.01	1387.17
	420.394	895.713	290.262		932.894	2345.02	1512.89		806.67	569.327	1160.31		1609.12	3330.19	1676.29
	745.724	1412.44	650.66		523.591	934.162	357.757		456.201	798.537	284.347		5037.63	1391.07	1190.53
	664.602	266.179	362.51		521.69	911.452	1221.04		649.709	953.069	712.029		5706.39	1289.83	1354.08
	350.68	300.825	440.252		456.624	974.511	1984.93		718.895	1632.99	126.118		2142.57	1282.04	1968.33
	201.958	1172.03	1343.15		816.916	338.005	227.203		989.299	886.101	1056.27		6416.04	2058.86	1433.9
	603.339	458.419	365.468		809.311	384.692	349.624		1460.18	829.274	1303.96		5395.86	4042.76	1835.94
	440.252	430.534	118.724		1228.65	1696.89	778.89		1230.44	131.294	1099.89		2253.55	2061.78	1956.64
	678.123	355.75	928.246		593.833	2415.26	228.682		644.85	670.201	2132.92		1951.78	1162.3	989.03
	321.95	329.555	497.712		252.342	1420.36	1301.32		362.194	1341.78	478.066		8121.53	1237.26	1782.4
	589.819	1170.34	383.213		896.136	807.198	667.771		941.555	537.956	857.688		2179.56	5893.29	1855.4
	874.166	621.929	133.935		893.073	1262.24	980.003		208.084	1923.04	1393.53		7211.35	1706.47	1234.34
	425.464	974.3	843.323		624.887	1709.67	481.868		99.395	613.796	1501.8		2155.23	1021.15	1969.3
	392.508	353.638	402.649		990.672	782.376	165.411		259.208	1764.07	542.815		5141.79	5540.9	1021.15
	405.606	300.402	328.287		555.701	847.865	683.932		666.504	295.754	305.155		1863.19	1111.69	777.79
	761.779	635.027	1154.29		195.515	166.573	920.536		985.179	1346.63	629.218		6805.42	3304.88	799.206
	385.326	234.069	343.92		817.444	496.656	1476.98		2014.19	814.592	1745.59		3063.46	5389.04	2452.13
	617.704	529.4	979.792		547.146	1193.37	485.037		522.746	281.495	565.63		5491.26	7106.22	5183.65
	237.871	386.171	586.439		860.434	1488.07	879.236		1004.3	747.097	365.996		4823.47	7723.39	2918.42
	330.4	345.188	339.695		352.898	393.776	589.396		1197.91	722.486	889.481		7499.49	1816.47	1072.75
	380.678	255.616	379.411		922.859	2245.09	2511.59		356.173	623.091	2234.74		5305.33	2443.37	6353.74
	283.079	541.653	176.185		552.321	398.001	610.099		695.129	569.75	982.644		3219.21	4628.78	2514.43
	821.352	415.324	1015.71		604.712	587.389	1163.58		477.432	1019.4	1223.37		4009.66	3154.97	2688.68
	585.171	385.326	1373.15		703.367	456.518	710.339		1133.16	377.721	446.272		3881.16	2326.56	4654.09
	534.048	312.655	445.744		1425.01	348.145	673.475		1108.13	604.818	1257.91		2959.3	3924	1735.67
	407.719	137.737	621.084		327.02	1062.08	697.347		978.947	592.776	616.225		4583.02	2762.66	1239.21
	771.919	270.827	316.457		656.892	666.821	686.15		528.027	495.283	478.172		3104.35	2493.99	2332.4
	127.174	894.446	500.67		229.527	505.951	3153.69		251.074	927.613	1283.26		3081.96	2205.85	1004.61
	558.976	334.203	860.645		1013.91	271.672	2959.45		287.516	844.062	860.223		4144	3227	1968.33
	664.602	274.207	517.57		598.903	1918.81	3334.63		140.483	1272.17	1046.87		7789.58	1341.42	1203.19
	390.396	320.682	119.147		632.386	623.725	316.669		583.904	438.667	1240.16		5062.94	2140.63	1087.35
	590.664	343.498	1008.95		627.528	2308.47	1983.24		660.272	633.548	330.189		1231.42	1812.57	1403.72
	621.929	50.701	725.021		793.361	702.628	2182.46		585.699	519.155	943.562		2413.19	4510.99	1063.01
	68.024	1254.84	278.854		922.543	2010.5	200.585		540.597	401.698	617.176		5059.04	1320	1614.96
	779.102	768.117	613.902		476.27	328.393	505.529		320.26	345.927	537.639		3995.06	5254.71	2280.8
	353.638	900.361	395.043		572.813	1483.31	697.769		106.788	373.39	2102.5		4375.68	907.26	2750.01
	659.11	679.813	853.04		466.764	520.422	836.985		408.775	750.477	790.721		2166.91	1455.31	2748.06
	452.082	781.214	455.462		382.157	1100.84	549.364		1051.83	582.425	663.546		5516.57	4505.15	3330.19
	294.487	255.194	426.731		1192.63	1385.4	668.511		303.571	457.363	932.155		1988.77	1605.23	1391.07
	1111.19	351.103	1243.01		367.158	1188.3	710.444		500.459	668.722	572.285		2250.63	3210.45	1289.83
	350.68	470.25	785.017		494.438	675.271	696.502		851.033	1030.7	875.433		3043.99	2513.46	1282.04
	316.035	367.158	537.851		794.312	856.948	151.257		420.816	676.116	841.421		2481.34	2461.87	2058.86
	436.449	258.151	246.744		978.313	857.582	1011.59		726.288	365.151	849.132		1896.29	3393.46	4042.76
	421.661	244.209	547.568		217.485	891.383	1455.11		1401.45	431.273	855.681		2339.21	915.047	2061.78
	608.832	188.86	703.896		803.924	2973.28	1798.4		936.697	751.216	802.973		1998.5	3716.65	2596.2
	255.616	302.515	133.935		635.45	1396.81	2087.6		981.482	707.698	829.591		2308.06	778.764	1162.3
	474.475	241.251	160.13		1187.24	1784.98	1325.51		1061.23	404.55	363.567		4501.25	7764.27	2420.01
	506.585	86.614	603.339		604.501	1553.77	786.496		628.901	1222.52	582.847		1840.8	2261.34	1237.26
	226.041	509.543	275.897		1145.41	1361.63	761.04		1199.07	760.934	451.976		2179.56	2293.46	5893.29
	67.601	727.978	817.127		839.52	947.259	963.42		1091.76	265.651	563.518		1719.12	5106.74	1706.47
	314.345	348.568	642.21		917.895	1410.64	1536.55		1175.2	457.574	278.643		1724.96	1963.46	701.861
	286.459	583.904	878.813		844.696	1404.94	1059.12		791.777	723.014	322.372		3474.26	2705.23	1021.15
	420.816	871.208	429.689		918.634	1325.3	1138.87		607.036	680.975	320.682		2670.19	2740.27	5540.9
	367.158	642.21	446.589		821.775	1490.29	373.812		581.686	521.795	816.705		5792.05	2822.04	1870.98
	258.151	448.279	507.43		739.809	2030.57	2671.4		1148.06	828.852	755.864		5528.25	2150.36	1111.69
	241.251	744.456	605.452		910.184	576.721	574.82		497.607	723.542	1095.45		2119.21	1160.36	1400.8
	164.777	373.073	500.67		687.207	424.513	577.989		719.634	543.766	1367.55		9427.91	1476.73	2024.79
	338.85	1382.44	588.974		866.772	1610.91	711.923		623.831	857.054	628.373		2240.89	1675.32	2011.16
	411.944	306.74	349.413		362.933	1193.16	727.978		750.266	654.462	1107.07		4092.4	4732.94	3304.88
	282.657	593.621	457.152		309.697	1498.1	686.467		1226.43	776.039	762.307		5491.26	2292.49	2058.86
	199.423	1146.68	283.079		643.055	909.128	966.906		708.543	1003.35	842.689		4074.88	4588.86	3443.11
	376.031	256.461	1412.02		694.072	351.842	618.021		309.697	375.503	1218.72		2165.94	5925.42	5389.04
	371.806	690.375	420.816		421.133	557.391	336.104		129.921	640.52	289.417		842.038	4499.31	2481.34
	267.024	775.722	120.414		744.245	956.66	165.622		412.155	803.607	1463.46		5052.23	3814	7106.22
	447.434	823.465	572.074		411.732	454.3	390.29		731.781	987.503	600.91		1564.34	6530.91	7723.39
	337.16	333.78	793.889		586.122	3215.59	1133.27		344.66	3031.27	260.158		2920.36	3340.9	2186.38
	459.687	276.319	1062.6		726.922	493.593	558.87		689.636	1063.55	592.248		1966.38	6341.08	3619.3
	221.816	299.134	566.581		763.258	506.585	626.788		1557.99	418.07	1054.79		5335.5	5347.19	1816.47
	442.787	1346.53	786.707		1613.76	1137.6	405.712		2047.15	315.718	231.217		3926.92	3182.22	2443.37
	324.062	178.72	435.182		827.162	1344.31	645.167		1397.65	1120.06	377.193		4765.06	2530.01	4628.78
	232.378	187.593	1014.01		410.676	1594.43	1426.28		271.038	642.632	301.564		2218.5	6217.45	3300.01
	377.298	171.538	354.905		656.152	1664.25	1343.68		1160.73	2169.04	628.584		2724.7	1870.98	2831.78
	178.72	937.542	203.226		1146.79	903.53	1666.58		539.541	167.841	612.951		1196.38	2970.01	3359.39
	770.229	573.341	821.352		887.052	3358.4	1284.31		1198.55	435.076	204.599		1052.3	2051.07	2914.52
	301.67	607.142	725.021		595.1	627.211	1027.43		226.463	506.796	954.125		2433.64	6860.91	3154.97
	937.542	846.703	238.716		895.185	1056.27	1015.71		467.292	482.819	551.054		2593.28	5499.05	3924.97
	372.651	1183.44	496.445		610.627	1009.68	1184.6		933	721.113	399.268		6896.93	3602.76	2326.56
	246.321	695.023	834.873		841.21	414.267	652.772		1000.6	804.875	443.526		2961.25	1474.78	3924
	270.404	255.616	500.248		962.998	1393.32	337.477		740.02	887.897	740.865		5645.06	1049.38	2762.66
	623.619	685.728	727.978		1260.87	576.404	2110.1		888.32	549.258	810.262		5326.74	1609.12	1467
	562.778	626.154	261.531		752.273	327.02	292.797		451.342	806.67	918.846		4835.15	5022.05	2493.99
	868.673	672.208	1109.08		467.609	652.455	416.697		754.385	558.765	503.099		2066.64	5037.63	3541.43
	665.447	622.352	139.005		646.329	1408	1405.36		190.656	1664.78	1206.36		2083.19	1240.18	1044.52
	458.842	835.295	635.45		226.463	1170.34	357.757		1090.38	620.451	1302.9		4254.97	5706.39	2205.85
	240.406	138.16	551.371		502.783	687.629	1729.74		428.738	440.357	233.752		3423.64	2142.57	3227
	196.888	318.57	1078.24		621.507	578.411	816.599		400.536	910.712	845.33		5555.51	3814.97	1341.42
	285.192	92.106	506.585		590.981	657.103	888.003		1647.99	1528.84	575.031		5698.6	4144	2140.63
	237.449	482.08	1031.34		1109.61	819.345	734.95		127.28	718.895	606.93		2477.44	6416.04	1812.57
	391.241	130.554	206.183		785.439	248.222	744.034		839.943	271.672	776.884		5452.32	2084.17	4510.99
	754.174	181.255	443.209		1085.84	295.754	3153.16		1335.96	297.233	563.623		672.657	5395.86	1320
	559.398	468.982	472.785		729.985	1539.4	3192.78		291.741	470.883	884.2		4914	2260.36	5254.71
	487.15	658.687	279.277		758.293	572.813	400.642		278.854	989.299	1063.98		3905.5	3230.9	907.26
	419.971	92.529	296.177		1029.75	1166.22	799.065		666.504	214.528	2003.53		3399.3	2312.93	1455.31
	627.422	347.723	57.461		283.713	2835.44	703.262		158.546	448.702	1380.43		2257.44	4707.63	4505.15
	406.451	376.876	297.444		955.181	281.072	792.305		397.262	294.698	968.807		3408.06	2253.55	1605.23
	336.315	1066.83	294.487		960.357	1496.83	566.792		296.388	1460.18	324.168		4368.86	1951.78	1930.36
	504.05	722.486	435.604		732.732	1088.48	380.995		826.317	657.103	221.499		2749.04	4013.55	3210.45
	448.279	923.176	369.693		947.365	819.134	1045.6		361.032	613.69	680.024		8078.7	8121.53	2513.46
	632.914	894.868	264.911		893.073	592.248	495.072		736.851	590.981	865.821		2101.69	3106.29	1541.95
	449.547	1463.56	266.179		249.173	1784.03	562.673		867.089	1642.39	385.748		875.136	2767.53	3410.01
	230.688	616.014	697.98		758.927	2035.32	728.295		649.498	1654.22	780.264		4686.21	3450.9	863.454
	305.895	419.971	421.661		1011.38	1475.08	485.777		789.347	2240.23	1120.8		2751.96	1180.8	2461.87
	758.821	850.928	387.016		637.034	665.131	271.038		260.158	723.542	971.659		6138.6	3769.22	3393.46
	429.266	925.289	972.61		910.079	1027.11	635.766		753.434	648.864	544.822		2980.72	1770.71	3648.51
	360.82	722.063	379.833		928.246	1392.69	619.183		667.454	1230.44	569.327		1102.92	2614.7	1273.28
	1261.6	1335.12	503.205		736.957	395.783	1161.26		331.245	644.85	361.032		3904.53	3548.24	915.047
	470.25	842.055	381.523		413.528	1055.32	611.367		660.906	1287.06	688.474		2030.63	2277.88	3716.65
	354.06	719.106	154.637		809.628	657.42	427.048		387.333	362.194	842.372		2124.08	2290.54	778.764
	374.341	545.033	433.492		831.704	362.933	468.771		1047.18	1136.86	798.537		3507.36	4504.17	7764.27
	635.027	1207.52	626.999		829.169	1329.1	409.62		734.105	2399.62	687.312		5870.9	2107.53	2261.34
	225.618	336.315	764.314		587.178	509.437	1154.71		769.595	1969.3	367.897		2185.41	7211.35	2293.46
	477.01	504.05	578.834		626.26	490.847	1622.64		738.541	690.481	727.345		5331.61	1675.32	5106.74
	329.555	907.544	774.454		589.502	1504.12	3249.5		624.781	2318.82	1346.74		6636.04	2063.72	1963.46
	343.498	549.681	264.911		654.251	1998.77	310.542		351.208	630.379	1002.92		2599.12	1851.51	2705.23
	368.003	299.134	245.054		1193.37	1286.32	325.858		210.303	692.488	1047.71		8687.11	3434.35	2740.27
	162.665	221.393	537.006		688.58	791.249	359.764		706.114	795.474	953.069		5146.65	1700.63	2822.04
	599.536	964.582	413.211		713.613	925.817	638.724		540.069	1557.67	638.09		6882.32	3602.76	2150.36
	406.874	305.895	645.59		1169.81	85.769	690.481		92.951	254.454	955.604		3826.65	1950.8	2300.27
	838.253	1295.83	506.163		419.338	428.95	549.681		577.249	336.526	245.371		6682.77	2155.23	1160.36
	578.411	804.875	677.278		415.957	1679.57	414.479		558.87	1422.58	601.121		8860.38	3317.53	2154.26
	327.442	989.932	489.685		1245.55	1051.2	1211.64		817.867	706.219	785.651		2437.53	2441.42	1986.82
	245.054	360.82	569.961		415.112	513.873	1141.08		287.516	1220.62	646.752		6297.28	1691.86	1476.73
	1215.97	607.564	1148.8		1192.31	396.205	1161.89		352.582	978.208	1063.55		3513.2	3851.96	1675.32
	278.432	332.935	779.524		996.904	3545.99	699.354		647.808	800.438	1632.99		3908.42	5141.79	2089.03
	517.57	53.658	738.964		834.344	1528.73	564.997		1296.25	1247.87	1157.67		5639.22	1863.19	4732.94
	230.688	199.423	549.258		874.271	656.152	649.498		207.662	163.193	750.477		4486.65	4317.27	2292.49
	543.343	360.82	376.453		820.085	939.232	718.789		723.12	1497.36	886.101		2019.92	6805.42	4038.86
	256.884	294.064	489.262		967.117	2411.24	789.347		384.375	259.208	816.493		3307.8	2552.4	4588.86
	604.607	591.509	141.54		510.282	1094.5	630.591		889.693	458.842	844.59		1405.67	1431.95	2054.96
	246.744	470.25	445.744		945.569	1590	2345.02		258.891	843.64	593.199		1516.64	2067.62	2686.73
	562.778	1020.35	410.676		785.122	445.005	934.162		563.412	985.179	829.274		2460.89	2924.26	5925.42
	1029.22	365.89	389.551		392.614	688.897	500.987		622.352	1308.5	892.017		6699.31	5491.26	1954.7
	360.82	1169.92	348.99		480.39	2445.04	911.452		693.122	906.487	556.335		6748.96	4823.47	1725.94
	458.419	1017.82	429.689		667.138	1190.1	676.961		475.32	1135.49	317.936		6200.91	2474.52	4499.31
	609.677	177.875	669.25		817.444	1405.99	974.511		575.242	190.128	292.797		1068.85	7499.49	1282.04
	739.809	1317.38	373.496		451.131	688.58	338.005		700.304	732.943	616.014		1328.77	2567.97	3814
	323.217	609.254	381.946		542.076	468.454	521.267		434.97	199.106	131.294		3022.58	1692.84	6530.91
	607.987	1069.79	274.629		485.777	2163.76	851.984		474.475	388.811	604.712		2471.6	5305.33	3340.9
	320.26	664.18	340.963		887.263	2112.11	774.243		962.364	1197.91	980.426		3219.21	3219.21	2648.77
	299.134	842.478	302.092		793.784	423.985	384.692		788.714	1039.37	663.652		4544.09	4009.66	937.437
	378.988	644.745	749.526		756.286	785.651	590.347		1328.89	1712.95	688.368		4428.24	1441.69	6341.08
	328.287	342.23	311.81		772.553	1705.34	1003.03		2294.63	716.254	670.201		2390.8	3881.16	5347.19
	614.324	519.683	406.451		1171.61	254.032	2522.05		595.523	569.644	1341.78		4147.89	2959.3	3182.22
	556.441	491.797	144.075		580.418	365.151	1696.89		255.616	1422.79	537.956		2100.72	4583.02	2530.01
	544.188	488.84	478.277		765.687	2592.18	2415.26		539.646	1133.16	1097.88		2180.54	3104.35	6217.45
	425.464	231.533	258.996		552.533	2301.71	1420.36		1581.34	1108.13	553.272		5966.3	3192.93	1870.98
	119.569	567.004	576.299		1936.45	1252.94	893.812		431.696	978.947	716.571		2127	8632.6	2970.01
	421.661	665.025	740.231		785.756	1402.51	834.028		814.698	836.351	581.686		12149.7	3081.96	2051.07
	556.441	635.027	710.233		399.797	934.69	383.002		520.422	2132.28	889.27		2562.13	6561.08	6860.91
	614.747	257.306	169.003		747.942	684.249	1744.21		697.452	376.981	1923.04		3903.55	4144	2950.54
	426.731	77.741	639.675		973.349	604.395	491.164		530.14	287.516	702.945		2594.26	7789.58	5499.05
	620.662	270.404	542.921		216.746	98.338	807.198		730.408	581.897	397.684		6545.51	1491.33	4053.46
	384.903	224.773	1265.83		838.147	3599.86	1262.24		1001.97	561.511	742.766		3864.61	6260.29	3602.76
	224.773	477.01	1008.52		795.685	1635.63	2553.42		654.674	359.764	626.049		3648.51	5062.94	1474.78
	372.651	329.555	326.175		766.532	2308.89	1709.67		494.861	1157.98	1451.1		2542.66	1231.42	1049.38
	750.794	793.467	231.533		776.672	260.686	439.935		841.738	660.272	613.796		3362.31	5502.94	1848.59
	327.442	838.253	65.066		416.274	907.755	782.376		678.756	585.699	836.879		2328.5	2413.19	1609.12
	211.676	327.442	531.09		246.532	688.58	847.865		1004.4	540.597	1148.06		8750.38	2390.8	5022.05
	230.688	813.325	975.145		593.199	1012.11	166.573		815.543	368.954	683.827		7653.3	5059.04	3315.59
	965.004	665.447	344.343		770.546	1864.41	496.656		815.332	423.034	597.107		1966.38	5467.89	5037.63
	1051.62	769.384	315.612		687.523	1704.18	1193.37		905.748	300.296	1764.07		2671.16	3995.06	1240.18
	371.383	517.57	711.078		845.013	1492.19	992.996		913.67	252.342	802.656		2107.53	4375.68	5706.39
	454.194	513.345	136.047		741.499	594.255	1488.07		1047.39	454.617	986.764		2602.04	5076.57	1540.98
	556.863	141.54	353.215		240.829	612.423	194.459		1107.81	455.462	624.676		2103.64	2166.91	1151.6
	729.668	324.062	484.615		890.01	720.585	1769.35		758.293	752.906	295.754		3316.56	5516.57	2142.57
	848.815	939.654	294.909		322.055	645.062	393.776		759.244	448.913	1346.63		2750.98	3777.98	3814.97
	288.994	140.272	453.772		1690.24	155.905	2245.09		789.031	1394.48	1122.6		1866.11	1988.77	2515.41
	220.548	588.129	610.944		769.384	784.383	398.001		479.545	139.638	814.592		6307.01	2250.63	4144
	497.712	926.134	720.373		1189.78	525.598	1217.24		860.223	303.571	398.212		5110.64	3043.99	6416.04
	447.012	208.718	1064.72		948.527	634.605	587.389		1812.45	884.517	485.143		4590.81	3833.46	7040.02
	332.09	329.555	754.596		460.743	1433.78	456.518		1038.84	1504.97	634.921		3591.07	1056.2	3590.1
	364.2	468.56	259.841		683.932	668.088	916.522		447.54	357.123	281.495		3401.25	1946.91	2084.17
	214.211	865.293	552.216		735.055	844.062	253.504		623.197	342.441	519.894		2851.25	1477.7	5395.86
	237.449	333.358	454.194		481.446	572.074	657.103		2346.18	1625.28	200.268		4649.22	2650.72	3048.86
	314.767	1327.94	722.063		478.488	1175.52	618.127		996.692	251.708	736.745		2655.58	2481.34	2227.26
	386.593	967.54	280.122		262.06	454.3	2056.23		855.47	763.786	671.046		2667.27	1024.07	2260.36
	429.266	957.399	336.315		762.73	1032.29	1414.13		766.849	488.206	799.91		3329.21	2070.54	3053.73
	399.268	943.879	864.025		778.257	1182.28	3984.34		601.015	956.026	648.97		9554.46	2418.06	3230.9
	87.036	689.108	364.623		838.253	477.538	870.363		869.096	301.67	747.097		7283.39	2698.42	3152.05
	808.255	242.096	555.596		479.333	2654.61	477.01		850.083	348.04	863.709		4054.44	1896.29	2312.93
	438.139	719.106	1300.47		779.524	215.267	1409.06		329.872	1078.55	867.194		2300.27	2339.21	4707.63
	390.818	274.207	730.513		561.722	1402.4	970.18		384.586	528.45	570.806		3486.91	1226.55	2897
	302.515	1067.25	900.361		470.144	3501.42	215.795		810.156	430.111	958.139		9625.52	853.72	2253.55
	665.87	117.457	432.224		299.979	1250.83	2879.49		1206.78	936.697	1092.92		3285.41	2525.14	1219.74
	495.177	536.583	818.817		952.224	284.241	544.294		1151.65	755.441	1009.16		6984.54	2475.5	3385.68
	542.076	1057.11	887.263		678.968	1510.25	348.145		1110.24	1061.23	870.786		3030.36	2516.38	1807.71
	794.734	1000.07	196.465		842.689	442.787	685.622		897.192	2963.35	6.443		2612.75	1629.56	1984.87
	238.294	746.991	958.667		410.465	943.774	1062.08		536.477	628.901	722.486		1419.3	2147.44	1817.44
	647.28	231.956	1137.81		127.491	64.01	719.845		1084.57	1071.79	1768.61		4638.51	1968.33	2207.8
	684.038	1044.44	429.266		864.659	950.428	642.21		1285.26	1206.15	831.176		7766.22	4501.25	1951.78
	545.033	651.927	757.554		659.955	1009.05	2497.33		993.629	489.368	1208.05		4644.35	3846.12	2487.18
	432.646	550.948	143.652		560.455	1070.53	1944.59		568.377	339.801	477.221		4945.15	2680.89	4013.55
	574.186	275.474	463.067		953.069	1781.29	1632.88		774.665	713.719	857.054		2250.63	3105.32	8121.53
	614.747	305.895	1691.71		720.69	2623.24	690.587		763.152	1091.76	623.091		3270.81	6469.58	3106.29
	386.171	445.744	536.583		1094.82	1221.89	509.543		1523.45	1175.2	710.339		7250.29	1840.8	2767.53
	624.887	177.03	1100.21		494.966	586.967	405.078		1172.56	691.115	266.813		4408.78	2179.56	3450.9
	874.588	1343.15	369.693		498.663	1359.52	1508.24		1252.73	945.358	735.055		5977.01	1719.12	1180.8
	635.45	320.26	256.461		1376.63	1217.88	1475.71		1136.96	1213.44	851.562		3424.61	2033.55	2628.33
	309.697	272.517	417.436		782.27	246.532	984.229		557.497	486.094	1712		2892.13	1180.8	3769.22
	493.91	603.339	1160.62		771.497	1072.74	2278.36		697.558	456.096	423.034		3918.15	5558.43	1770.71
	765.159	264.066	1316.11		813.958	1748.23	839.943		488.312	1148.06	492.009		2496.91	4131.34	2614.7
	991.622	657.842	609.254		594.466	251.603	784.806		467.926	1852.69	1084.15		2610.81	3474.26	3548.24
	536.583	1350.33	621.084		1356.88	1455.43	666.821		951.696	1099.15	436.872		1680.18	3256.21	2277.88
	138.16	345.188	951.907		905.642	1251.89	1253.37		1341.25	1353.18	85.241		1603.28	2735.41	2290.54
	226.463	454.617	722.486		274.84	1406.95	505.951		178.72	497.607	1226.64		5819.31	5996.48	2179.56
	136.047	224.773	995.002		610.416	1038.31	943.457		866.032	719.634	1545.32		4779.66	641.507	3664.08
	611.789	696.29	1208.79		811.846	1254.21	489.262		552.85	903.635	1114.47		5337.45	2346.03	1303.46
	528.133	179.565	419.549		907.121	1381.7	139.427		905.642	940.182	1267.52		6458.87	5792.05	4504.17
	285.614	468.137	939.232		815.648	1461.98	271.672			614.219	569.75		4286.12	1739.56	2107.53
	254.349	287.304	558.976		486.199	663.018	1918.81			1226.43	622.352		5008.42	1524.43	7211.35
	237.449	709.388	511.655		549.364	751.639	676.538			708.543	434.653		6488.07	864.428	2146.47
	419.126	503.205	143.23		716.888	248.434	623.725			1035.04	760.195		4275.41	5528.25	1675.32
	502.783	996.27	352.793		786.496	817.339	644.956			689.636	529.189		1781.42	1895.32	2063.72
	377.721	409.409	612.634		680.235	1479.72	941.027			1397.65	1379.17		5067.8	2119.21	1851.51
	284.347	752.906	720.796		335.47	555.701	698.825			2547.71	1125.24		3847.09	3218.24	3434.35
	82.389	293.642	714.036		722.486	313.5	2308.47			1280.51	867.194		4751.43	2153.28	1700.63
	755.019	300.825	237.871		916.205	1477.08	702.628			933	1687.49		4747.54	1329.74	3602.76
	240.829	1155.56	230.688		501.726	937.33	2096.79			1876.03	602.6		1547.79	1179.83	1950.8
	90.416	812.057	373.496		901.945	1386.88	2010.5			888.32	601.649		972.481	1337.53	2155.23
	205.761	1018.24	291.529		478.805	526.337	328.393			2266.11	1019.4		8472.95	700.887	2707.18
	1142.04	220.548	246.744		574.82	1130.84	919.479			795.368	1317.16		5281.96	991.95	3317.53
	376.031	820.507	501.938		742.344	1588.31	201.324			190.656	1253.47		5068.78	9427.91	2271.07
	336.315	466.447	675.588		840.365	1309.88	1483.31			1253.05	494.544		7843.12	2240.89	2441.42
	831.07	383.636	457.152		669.144	1092.39	995.214			404.655	1348.32		6733.39	1540.01	2020.89
	248.434	267.447	185.903		586.333	1004.3	520.422			1090.38	605.029		3470.37	6913.47	1691.86
	433.492	574.609	421.661		757.343	1320.12	1380.33			1518.7	377.721		4193.64	1447.53	1969.3
	333.358	635.872	308.007		353.743	227.52	899.199			853.568	217.485		7295.07	1808.68	2932.05
	122.527	850.083	368.426		429.689	1815.3	1100.84			1615.03	617.599		1355.05	4092.4	3851.96
	344.343	384.058	1053.73		972.398	1554.19	497.184			276.636	604.818		7907.37	2898.95	5141.79
	523.485	758.821	266.179		1086.16	1003.88	1385.4			1647.99	592.776		7768.17	5491.26	1863.19
	258.996	637.985	946.837		1035.35	1625.7	500.248			1335.96	996.692		2869.74	6236.92	4708.6
	381.523	743.189	554.328		762.73	569.116	640.942			291.741	418.07		2725.67	5433.82	2320.72
	446.589	106.049	258.574		1454.58	576.299	3471.52			1333.54	620.345		4164.44	4074.88	4317.27
	119.569	386.171	293.219		850.083	1356.46	874.377			786.812	495.283		2068.59	5017.19	6805.42
	502.783	436.449	523.485		720.901	1764.17	2124.57			1395.75	802.023		5290.73	1395.93	2329.48
	1305.97	527.71	417.436		502.994	661.856	550.526			1124.29	927.613		6711	685.312	2552.4
	403.916	560.666	907.544		986.024	2811.89	1188.3			478.594	984.757		3359.39	2165.94	3063.46
	161.82	418.281	543.343		968.068	763.891	667.349			1058.06	452.821		5847.54	3757.53	2006.29
		90.416	102.669		790.826	1267.1	675.271			1047.18	977.891		6570.82	842.038	1431.95
		424.196	356.173		1049.19	2968.42	856.948			1271.32	734.95		2235.05	5052.23	2760.72
		286.459	410.254		579.256	1743.79	912.297			1221.26	844.062		1628.59	1564.34	2067.62
		443.209	343.498		725.76	729.563	857.582			1431.13	201.113		2548.5	2920.36	2924.26
		376.031	340.118		448.596	358.708	671.046			175.868	1272.17		2475.5	2491.07	4023.29
		471.517	136.47		620.556	505.846	773.715			968.49	508.381		917.968	2646.82	5491.26
		487.15	212.098		1071.37	299.663	914.515			1410.43	666.081		9328.62	1988.77	4823.47
		295.332	231.111		973.771	751.956	1192.95			1583.45	1026.06		8372.68	3409.04	6182.41
		318.57	358.285		464.44	240.089	891.383			1008.21	663.652		7640.65	5335.5	2474.52
		196.888	525.175		839.626	1863.25	378.671			1249.46	467.081		3339.92	3206.56	7499.49
		344.765	316.457		642.843	2021.69	2973.28			1382.76	1209.74		5240.11	5727.81	2567.97
		617.282	376.453		410.148	1526.41	749.209			398.423	416.697		1800.89	2125.05	2455.05
		523.485	309.275		573.552	1520.07	1396.81			1659.82	371.277		3808.15	3926.92	1313.19
		1190.62	421.661		310.648	912.931	432.858			1406.52	438.984		5951.7	2173.72	1692.84
		446.589	991.622		804.03	244.209	1784.98			711.078	332.09		6668.16	2424.88	5305.33
		197.733	476.165		525.175	254.666	1553.77			3069.82	1220.2		8274.36	1999.48	3219.21
		460.532	212.521		1080.88	702.522	1361.63			1445.18	2276.46		2155.23	3824.7	4009.66
		398.423	762.201		738.647	726.394	1857.44			1296.25	725.127		5922.5	3867.54	1441.69
		190.128	641.787		550.103	645.59	947.259			946.625	945.992		2886.29	2489.12	2853.2
			488.84		899.305	297.233	1407.16			889.693	941.027		3831.52	4765.06	3881.16
			253.926		832.232	1267.52	894.023			614.113	852.195		3405.14	3875.32	2959.3
			122.949		1020.35	1867.27	732.52			1614.92	868.251		5584.71	3867.54	4583.02
			567.849		149.673	1607.32	302.831			693.122	1328.47		5867.01	3221.16	3104.35
			603.339		691.009	895.397	1410.64			474.475	904.797		6341.08	1881.69	2290.54
			725.866		120.942	933.211	1404.94			595.523	746.569		4030.1	3247.44	3192.93
			944.302		1347.27	1115.1	1325.83			1690.45	926.662		3668.95	2218.5	8632.6
			609.254		908.283	869.835	3129.5			1573.62	1987.58		5887.45	2386.91	3081.96
			420.394		700.41	2039.65	486.094			1910.36	1122.39		8566.4	1687.97	6561.08
			785.439		1023.94	258.468	183.368			262.165	1037.15		7176.31	3068.33	4144
			470.672		695.551	654.462	442.259			1174.88	438.667		7331.09	1045.49	7789.58
			234.914		568.588	1080.77	932.894			734.95	166.467		6922.24	1926.47	1491.33
			620.662		977.68	520.422	3424.2			2864.8	203.542		2979.74	3946.38	6260.29
			745.724		952.435	2572.64	843.64			257.729	885.045		3701.07	1331.69	2518.33
			582.636		277.798	516.091	1325.3			1400.08	1050.35		3289.3	2652.66	5062.94
			664.602		510.282	363.039	1490.29			1206.78	633.548		6268.07	3489.83	1231.42
			523.485		501.198	2993.56	523.591			1151.65	1339.35		6993.3	3946.38	5502.94
			286.459		650.026	1514.05	886.841			1523.45	397.05		5008.42	2724.7	2227.26
			252.659		752.378	1905.61	1037.04			2215.31	519.155		3828.6	2413.19	2413.19
			350.68		1137.39	881.031	521.69			905.642	821.247		1553.63	1196.38	1796.02
			771.919		916.311	239.667	2020.95				655.941		5329.66	1052.3	2390.8
			190.973		548.624	1411.07	1521.55				401.698		3191.96	2433.64	5059.04
			504.05		675.482	577.038	654.145				2651.97		3589.13	7772.06	3439.22
			201.958		793.889	920.641	465.391				723.225		3447	4154.7	1420.27
			1016.55		695.657	378.354	554.856				1085.84		1126.29	2528.06	5467.89
			96.754		106.155	1259.28	3025.04				1092.92		6143.47	6896.93	3995.06
			281.389		660.377	1145.63	2030.57				621.19		5555.51	6344	4375.68
			378.143		1002.61	560.56	347.934				1588.73		3293.2	2054.96	5076.57
			567.426		531.302	1108.97	576.721				474.158		2328.5	2125.05	2166.91
			444.899		514.507	436.66	482.608				516.725		6866.75	2615.67	2208.77
			191.818		711.078	1845.4	456.624				358.391		7325.25	2961.25	5516.57
			932.894		847.442	2128.9	816.916				1017.92		2414.17	5645.06	3777.98
			600.804		712.663	783.855	809.311				2641.09		5529.22	1644.16	1988.77
			252.659		727.767	689.53	2127.64				968.279		8887.64	5326.74	2250.63
			670.94		860.857	3466.56	424.513				920.958		6505.6	4835.15	3043.99
			1133.16		562.145	1516.8	1303.75				871.631		5109.66	2617.62	3833.46
			208.296		412.049	2590.7	1228.65				1265.41		4804	1144.78	1056.2
			299.557		326.386	1398.29	593.833				129.393		1520.54	2066.64	1946.91
			214.211		756.92	1477.82	303.465				1080.67		6844.36	1872.93	1477.7
			621.507		757.237	1416.98	2911.6				1444.02		5476.66	3892.84	3258.15
			581.791		589.079	1309.56	2846.95				872.687		6584.45	2864.88	2650.72
			465.602		541.125	1277.24	1610.91				959.089		3011.87	715.489	3148.15
			691.643		317.514	1315.47	1193.16				723.542		1809.65	2083.19	1377.44
			730.091		421.45	1335.96	1498.1				345.927		6142.5	2457.97	2481.34
			277.587		516.831	1006.62	499.191				666.715		3914.26	4254.97	2309.03
			709.811		286.776	899.516	1135.38				1369.03		5560.37	3041.07	1739.56
			234.069		114.71	1088.06	909.128				381.101		6325.51	2033.55	1554.61
			177.875		743.506	1291.39	1094.4				580.841		1923.55	4350.37	2200.98
			750.794		366.419	1307.55	543.66				373.39		6707.1	1756.11	1024.07
			599.959		638.618	601.755	486.305				817.233		1645.14	1358.94	1428.06
			236.181		498.241	1308.4	1354.56				614.958		2165.94	1335.58	1813.55
			376.453		823.254	619.183	252.342				689.742		2470.63	2420.01	2652.66
			421.661		518.31	1032.29	896.136				1244.18		1499.12	3423.64	2332.4
			536.161		714.036	1141.3	733.26				1124.92		5985.77	5555.51	2070.54
			491.797		842.795	1246.82	893.073				1357.83		7491.71	1639.3	2418.06
			736.429		772.13	751.005	509.437				528.978		3625.14	4779.66	2698.42
			294.064		680.975	610.205	351.842				853.674		9608.97	5698.6	1896.29
			147.877		956.554	967.962	557.391				1288.33		3923.02	5650.9	2339.21
			563.201		493.065	667.771	624.887				759.983		3222.13	1036.73	1226.55
			1173.3		1054.89	608.937	956.66				754.279		1520.54	4187.8	1998.5
			1281.46		698.931	1105.17	2655.45				686.256		5502.94	5452.32	1967.35
			588.551		710.339	535.949	1015.28				699.037		1525.4	1858.32	853.72
			522.218		438.033	548.836	990.672				256.144		6899.85	1461.16	2525.14
			403.494		581.263	1116.9	2829.1				750.477		7779.85	672.657	2308.06
			644.745		489.579	2449.8	647.597				893.601		5771.61	1074.69	2475.5
			167.735		1283.05	838.253	555.701				1810.23		2825.94	4914	2516.38
			242.096		512.606	300.613	454.3				582.425		2547.53	1666.55	1629.56
			603.339		805.72	678.123	106.894				691.326		5213.82	5016.21	1316.11
			440.252		937.647	439.09	1278.71				457.363		1833.02	3905.5	2420.01
			475.742		742.238	886.524	3215.59				1186.61		1904.08	998.764	2147.44
			83.656		583.376	782.376	163.51				668.722		6087.01	7969.67	1968.33
			619.394		646.857	1639.75	809.839				1215.66		2995.32	1488.41	1461.16
			196.888		858.85	415.324	875.222				743.506		3530.72	3399.3	1708.41
			1358.36		1195.48	906.593	493.593				444.371		6524.09	5493.2	3973.64
			291.529		524.542	782.059	2758.12				1030.7		3916.21	3167.62	4501.25
			678.123		801.283	732.732	2642.99				676.116		6446.22	3167.62	1627.62
			419.549		608.409	620.345	506.585				1130.52		4894.53	2596.2	1457.26
			703.896		448.913	103.092	514.296				1134.22		7154.89	1386.2	1693.81
			187.17		521.162	433.386	195.515				942.506		4544.09	2530.98	1218.77
			307.162		478.383	177.453	817.444				761.673		4943.2	5399.75	934.516
			238.294		397.473	275.685	1137.6				365.151		6585.42	2257.44	1540.98
			946.414		165.622	950.639	821.141				458.948		6958.25	2431.69	3846.12
			269.137		421.45	1509.72	2031.31				2239.81		6630.2	3408.06	1148.68
			852.618		662.701	1112.25	487.15				1181.33		5950.73	2648.77	2680.89
			487.995		452.61	566.475	1281.04				380.361		7177.28	1544.87	1898.24
			536.583		344.554	1148.37	1344.31				917.261		7334.01	2103.64	1299.56
			544.188		84.818	510.176	547.146				1038.73		3425.59	2419.03	3105.32
			321.95		909.762	1230.23	860.434				957.399		8545.96	4368.86	874.162
			589.819		778.257	2174.43	1594.43				431.273		3648.51	2713.02	1385.23
			556.018		1226.75	524.542	428.21				556.441		4180.01	2749.04	6469.58
			179.565		316.352	613.374	1664.25				751.216		6088.96	1501.07	2388.86
			874.166		555.173	1190.83	789.664				398.74		1793.1	6060.73	2244.79
			425.464		705.48	720.268	406.662				1068.41		2627.35	8078.7	2313.9
			480.39		556.441	1036.94	1158.93				787.869		6967.01	2101.69	1840.8
			392.508		217.908	139.85	352.898				1472.22		4545.06	1109.74	1516.64
			405.606		532.992	1907.09	903.53				972.61		6948.52	2273.02	2179.56
			761.779		288.783	728.718	3358.4				959.406		1974.17	875.136	1898.24
			385.326		434.759	421.45	627.211				700.938		2347	1564.34	1969.3
			617.704		433.386	586.122	922.859				743.4		4392.23	4686.21	586.993
			313.5		419.232	686.573	2980.15				1224.85		7023.47	3189.04	2624.43
			797.692		181.995	2821.71	1170.55				707.698		6411.17	1983.9	1719.12
			380.256		508.169	791.566	961.096				791.143		5716.13	3494.7	2033.55
			261.954		131.505	543.238	1056.27				722.38		3302.93	2140.63	962.747
			237.871		744.351	150.307	552.321				3317.73		6546.48	3127.71	1180.8
			330.4		743.928	1698.79	3046.48				847.231		1652.93	2751.96	1980.98
			614.324		673.053	653.195	604.712				404.55		3293.2	6138.6	1724.96
			120.414		731.887	1322.66	923.81				1222.52		5473.74	2980.72	2412.22
			139.85		465.602	1104.85	822.303				1460.39		4704.71	1102.92	1034.78
			680.658		797.692	2521.52	1814.77				425.57		2676.03	3904.53	1342.39
			104.359		162.137	1491.98	585.488				760.934		2200.01	2030.63	5558.43
			804.452		686.678	1986.31	808.677				915.149		2356.73	2124.08	1072.75
			380.678		774.877	1102	1009.68				350.047		5317.01	1940.1	4131.34
			405.606		699.565	1982.72	2126.79				350.786		3369.13	1079.56	991.95
			204.493		448.068	2322.31	2138.52				265.651		4115.77	3507.36	2244.79
			632.069		332.618	1093.45	788.608				1013.59		3711.78	2035.49	3474.26
			283.079		144.603	285.086	617.493				928.352		2042.31	2774.35	3256.21
			215.901		652.984	148.3	414.267				480.812		1408.59	583.099	1877.79
			313.922		399.797	303.782	703.367				457.574		2740.27	1966.38	2670.19
			105.204		742.661	2101.12	3208.09				723.014		2378.15	883.897	1571.16
			189.283		591.298	825.261	993.946				530.034		1336.55	5687.9	2735.41
			821.352		161.503	230.16	1387.19				1359.41		1899.21	1802.84	5996.48
			163.932		441.836	642.21	1425.01				680.975		5622.67	3405.14	2623.46
			401.804		389.656	666.187	831.07				1310.83		3740.99	5416.3	641.507
			841.633		600.382	414.584	653.406				2016.94		1567.26	1874.87	1950.8
			735.584		603.656	517.253	2487.93				521.795		2413.19	5870.9	793.365
			678.545		387.121	938.281	2391.6				857.054		1143.81	4198.51	2346.03
			506.163		518.204	628.267	2210.34				828.852		6406.3	2185.41	5792.05
			1033.03		1153.23	1144.04	646.329				1065.67		2740.27	2616.65	1739.56
			204.916		565.63	984.123	1393.32				1002.71		3664.08	5331.61	1524.43
			143.652		952.435	895.502	2657.35				723.542		5014.26	1485.49	864.428
			518.415		818.184	470.038	1768.19				543.766		4447.71	1347.26	2406.38
			469.405		272.833	465.602	576.404				1113.3		3795.5	6636.04	5528.25
			670.94		638.407	1284.84	1946.17				297.867		4249.13	2599.12	1895.32
			324.485		652.455	1538.35	2538.31				620.134		6487.1	3495.68	2383.02
			852.195		237.237	267.552	1775.37				391.769		2550.45	2544.61	2119.21
			457.574		660.377	1112.04	569.855				748.681		1602.31	2470.63	1305.4
			1030.49		696.607	321.105	780.897				243.681		3207.53	2378.15	3218.24
			309.275		677.806	1505.92	327.02				767.272		1216.82	8687.11	2153.28
			366.736		406.029	1507.29	652.455				1159.99		2860.01	2379.12	1247
			296.599		436.132	1138.97	314.873				857.054		3751.69	3116.03	1329.74
			895.713		633.126	1113.83	656.892				661.117		1688.94	5146.65	1179.83
			705.163		730.513	1878.46	2563.35				905.431		1282.04	5888.43	1635.4
			490.53		635.555	919.691	1500.85				1332.59		9284.81	4353.29	736.905
			650.237		753.434	1284.42	1581.34				1301.74		2981.69	6882.32	1480.62
			1412.44		442.998	1312.41	464.44				287.727		1741.51	1852.48	2964.17
			260.264		284.241	1279.14	848.604				1622.53		1535.14	3826.65	3076.12
			543.766		430.217	1128.41	1408				753.963		5058.07	1431.95	1337.53
			869.941		781.848	1122.92	2020				849.66		3536.56	6682.77	2294.43
			585.171		450.92	1863.57	1170.34				1760.27		3777	2725.67	1631.51
			266.179		689.636	975.462	687.629				202.275		5039.57	7339.85	2563.11
			534.048		549.258	429.161	229.527				1057.53		3763.38	1750.27	1253.81
			578.411		797.692	1671.96	919.057				1049.19		8133.21	8860.38	1928.41
			857.265		610.099	1639.75	2063.94				700.516		2338.24	1206.11	700.887
			350.258		455.99	1886.6	1013.91				873.426		5277.1	3111.16	1737.62
			564.046		252.976	1729.11	598.903				340.012		3924	1760.01	2737.35
			577.566		742.555	981.377	695.023				633.231		2779.21	4964.62	991.95
			362.51		728.507	675.588	2146.33				1290.86		8504.1	6297.28	1823.28
			690.375		753.857	1397.97	632.386				693.755		8157.55	8323.04	9427.91
			616.014		821.247	1585.67	578.411				995.847		2394.7	3076.12	1265.49
			1370.61		378.46	947.47	657.103				1112.99		6029.58	4196.56	2240.89
			716.571		92.635	952.752	1320.12				1634.15		1193.46	3139.39	2814.26
			381.101		528.344	1067.99	2660.84				1155.45		6468.61	1373.54	2166.91
			325.33		499.191	972.504	509.437				505.212		2183.46	2212.66	1108.76
			300.825		674.848	960.357	1919.97				1284.95		1621.78	2020.89	1540.01
			530.668		556.124	899.727	819.345				643.9		3911.34	1840.8	1210
			545.878		665.025	1364.8	2693.27				1356.56		6925.16	2417.09	1404.69
			1040.21		564.891	640.414	64.643				162.771		4001.87	605.489	1002.66
			506.163		638.301	495.494	959.829				354.588		5782.32	3513.2	6913.47
			475.32		687.207	545.456	931.31				893.39		6762.59	5950.73	1447.53
			348.145		458.419	980.954	1012.11				984.757		4917.89	3908.42	1404.69
			401.381		97.599	1746.75	1510.46				2908.32		2995.32	1547.79	1808.68
			217.591		947.787	872.581	1188.72				1034.61		3880.19	1591.6	1366.73
			1172.03		953.069	827.479	627.528				654.462		5207.01	6747.99	2048.15
			308.43		760.617	286.671	1988.21				1066.72		2516.38	4597.63	4092.4
			79.431		536.477	1191.68	888.636				776.039		5709.31	3436.29	4371.78
			239.139		604.607	388.6	856.103				783.749		2478.42	5639.22	2898.95
			422.506		245.687	1389.73	310.648				564.891		4116.74	2603.02	1341.42
			555.596		576.087	515.669	1155.34				626.683		5394.89	6136.66	5491.26
			426.309		502.254	1295.19	1062.92				855.575		4299.75	1232.39	1378.41
			445.744		537.111	496.128	131.399				660.272		2777.27	4486.65	6236.92
			440.252		624.57	299.451	1045.39				896.453		3497.62	2440.45	5433.82
			322.372		504.684	1073.17	186.853				1085.63		2713.02	1428.06	4074.88
			407.719		517.359	616.754	248.222				1416.35		1574.08	1606.2	5017.19
			771.919		1105.38	1628.13	793.361				1257.7		1725.94	1218.77	4091.43
			396.311		806.353	1181.12	2167.46				429.266		2179.56	2019.92	2922.31
			855.998		316.563	706.325	400.114				1248.3		3496.65	2830.81	2142.57
			296.599		561.828	678.44	1471.91				1003.35		3496.65	2832.75	1395.93
			107.739		970.075	1197.17	922.543				1828.71		2163.02	1230.45	685.312
			880.503		591.403	557.814	295.754				1012.96		3228.95	3307.8	5136.92
			449.124		687.101	800.227	1084.47				1234.56		465.311	4046.65	2165.94
			430.111		729.88	737.696	1539.4				838.253		4280.28	1490.36	3189.04
			378.566		504.05	1537.5	886.946				1259.7		631.772	3074.17	2592.31
			470.25		752.484	1616.51	476.27				375.503		3957.09	2767.53	1973.19
			1169.08		590.664	2546.66	1298.78				1427.02		5629.49	4805.95	3757.53
			458.419		573.869	1346.74	572.813				1293.5		2245.76	2106.56	1415.4
			127.174		167.946	781.954	466.764				289.522		5513.65	1361.86	842.038
			455.884		382.896	1299.63	1319.59				884.834		5312.14	2053.02	980.269
			436.872		667.771	1093.55	1166.22				1276.39		3440.19	657.082	1932.31
			259.841		682.242	593.305	1352.44				640.52		3835.41	1243.1	3234.79
			558.976		835.189	179.882	514.93				568.905		5055.15	3689.39	1341.42
			392.508		570.384	1302.9	289.417				973.243		5126.21	1405.67	5052.23
			391.663		567.004	1108.66	382.157				803.607		2548.5	1678.24	850.799
			758.399		485.354	319.098	798.22				154.109		4588.86	1516.64	1564.34
			664.602		410.782	220.76	395.572				79.959		2871.69	1719.12	2920.36
			580.524		583.904	757.448	2410.4				753.54		1023.1	2736.38	2491.07
			390.396		694.389	369.799	350.892				987.503		4256.92	3587.18	2050.1
			590.664		380.678	1400.82	2240.87				416.063		4060.28	2101.69	1474.78
			453.772		835.929	682.665	1003.35				473.946		1328.77	2460.89	3072.22
			493.065		542.181	1203.93	117.457				1321.49		3033.28	2671.16	2145.49
			269.559		553.695	561.405	534.999				1488.49		1141.86	5080.46	2646.82
			430.534		303.465	222.027	3377.3				241.674		1022.13	6077.28	1966.38
			355.75		627.316	646.54	1192.63				889.798		3537.53	1544.87	1247.97
			475.32		623.408	911.98	2835.44				3031.27		1646.11	6699.31	1988.77
			1077.39		320.788	443.209	728.823				1173.93		3535.59	6748.96	3409.04
			358.285		697.98	1467.26	690.798				178.826		5501.97	7001.09	1878.77
			696.713		662.912	609.36	281.072				852.407		4652.14	6200.91	5335.5
			329.555		440.568	1298.05	1219.99				494.332		2710.1	3203.64	1428.06
			764.314		615.592	398.423	367.158				1619.04		694.073	1068.85	1328.77
			189.705		700.516	307.796	926.028				410.993		1437.79	1328.77	1062.04
			1170.34		415.852	268.714	675.482				909.339		1145.76	2860.01	1525.4
			253.504		757.765	832.232	2830.79				544.399		729.117	3022.58	3206.56
			621.929		959.406	621.401	494.438				1063.55		795.312	2471.6	1172.04
			366.313		1035.14	980.532	179.776				1029.54		1483.54	3375.94	5727.81
			583.059		433.069	3162.88	774.454				2500.39		1024.07	3219.21	2125.05
			221.816		715.831	931.415	794.312				828.746		4169.31	3029.39	1778.5
			184.213		560.983	1109.29	1377.05				468.137		3296.12	4543.11	1295.67
			590.241		390.924	1326.35	901.206				674.637		3800.37	4544.09	3926.92
			188.86		709.283	445.955	1171.61				418.07		1202.22	4428.24	2173.72
			465.602		399.691	455.884	1496.83				883.038		5279.04	2390.8	2424.88
			68.024		256.356	550.209	978.313				832.021		3441.16	1980.01	1999.48
			364.623		926.345	1087.53	916.205				1134.32		3296.12	4147.89	1296.64
			974.3		357.018	179.882	596.368				649.603		7267.81	2100.72	829.383
			779.102		253.715	2959.97	1785.62				802.973		4552.85	1885.58	3824.7
			533.203		595.1	1177.21	957.399				535.316		4947.1	2724.7	3867.54
			309.275		295.543	1311.99	1939.83				315.718		1762.93	2772.4	2489.12
			563.201		607.036	611.472	569.961				413.951		3473.29	1418.32	4765.06
			583.059		940.922	1349.38	217.485				1120.06		1469.92	1226.55	1736.64
			673.475		338.744	452.082	2015.25				894.868		1877.79	6896.93	1611.07
			401.381		750.899	1103.27	803.924				1534.12		6223.3	5966.3	3875.32
			275.474		455.884	153.687	949.794				830.014		3799.39	2530.98	3867.54
			218.013		160.658	130.554	1035.35				742.555		4175.15	1532.22	3221.16
			375.608		541.759	662.279	861.913				508.909		3316.56	1121.42	1881.69
			447.012		513.24	1370.19	1132.63				1054.68		3178.33	3500.54	3247.44
			215.901		466.764	801.495	336.526				1079.93		3839.3	2741.25	2218.5
			646.435		787.657	1131.05	1088.48				836.985		2072.48	2127	2232.13
			353.638		306.423	760.617	2174.64				1096.09		1470.89	12149.7	2386.91
			300.402		483.664	1282.41	819.134				664.602		1985.85	3519.04	1351.15
			224.351		190.339	584.432	2233.58				576.51		4828.33	3396.38	1687.97
			376.031		585.594	1147.21	592.248				970.603		4084.62	623.011	3068.33
			535.316		1012.85	600.593	1974.48				288.783		1700.63	2726.65	2035.49
			592.354		1028.28	872.687	1742.52				1157.56		802.127	1767.79	1045.49
			526.443		509.226	1829.66	2073.45				1217.13		2030.63	8651.09	1991.69
			659.11		612.212	778.996	117.246				642.632		1433.9	1307.35	2564.08
			594.466		378.671	1107.49	1225.37				549.047		4046.65	971.508	1926.47
			635.027		477.96	1357.09	2289.24				1332.06		6699.31	1324.87	1323.9
			477.432		668.299	1458.7	385.009				1889.24		5444.53	1484.52	2352.84
			406.029		852.723	974.194	727.133				2169.04		5431.88	2023.81	749.56
			1137.39		271.777	1389.2	635.45				722.38		3137.44	2733.46	3946.38
			285.192		523.485	382.051	2202.42				694.706		3715.68	2509.57	1331.69
			466.87		671.046	1476.03	510.599				1204.57		2925.23	2562.13	2652.66
			742.766		803.818	610.416	706.325				361.137		822.569	2268.15	1478.68
			136.047		374.024	568.377	746.463				167.841		2745.14	748.587	2033.55
			236.604		538.062	891.066	1187.24				435.076		2423.9	3903.55	1110.71
			245.054		212.838	1297.41	604.501				760.406		1277.17	1124.34	3489.83
			207.451		211.781	1097.14	1784.03				979.264		2164.96	2466.73	3946.38
			1429.76		620.556	308.113	3152.64				1198.55		4262.76	1656.82	5106.74
			291.529		568.165	1145.73	1145.41				643.266		5092.14	2683.81	2724.7
			313.922		584.009	685.411	2035.32				506.796		3670.9	3641.69	1284.96
			237.871		543.343	603.656	1536.97				1427.12		4970.46	3882.14	2413.19
			234.069		627.633	1488.6	1745.48				482.819		3138.42	3081.96	1196.38
			456.729		649.287	1144.15	1475.08				1046.13		1220.71	2070.54	1052.3
			758.821		550.948	1225.16	555.807				536.055		1929.39	1983.9	2004.34
			259.841		479.756	664.391	665.131				944.407		2014.08	2845.41	2433.64
			357.018		658.371	2413.46	1027.11				866.244		5075.59	1344.34	2347.97
			156.75		622.141	567.954	839.52				439.195		3569.66	2446.29	7772.06
			282.657		808.466	425.041	1689.08				721.113		1406.64	781.684	682.392
			529.4		553.272	2988.91	917.895				672.524		1199.3	1196.38	2717.89
			386.171		671.574	1240.9	840.893				774.348		2532.93	1921.6	2384.96
			605.029		955.076	1195.8	1431.13				747.731		880.003	1562.39	4154.7
			286.037		704.741	1493.67	844.696				156.644		1602.31	2594.26	1891.42
			573.764		245.476	1798.93	1749.18				1136.33		4853.64	6545.51	2593.28
			345.188		183.051	1274.7	262.905				652.667		2230.18	7474.18	2528.06
			452.082		413.211	1045.17	1392.69				512.183		3177.36	3864.61	6896.93
			255.616		609.677	742.766	918.634				347.195		1535.14	6635.07	6344
			294.487		502.571	1029.33	1852.8				607.987		5238.16	4244.26	2054.96
			471.095		367.792	2510.22	141.645				982.961		1115.58	2603.02	2125.05
			343.92		618.338	1202.45	395.783				804.875		1929.39	3648.51	2615.67
			568.694		747.625	1150.17	2736.36				896.453		1941.07	690.179	2961.25
			221.816		413.845	431.907	1760.8				977.363		1554.61	727.171	5645.06
			156.75		549.364	822.514	202.697				982.644		5295.59	1588.68	1644.16
			267.447		612.634	128.864	644.322				730.513		1857.35	1700.63	5326.74
			114.922		552.427	247.166	956.766				887.897		1388.15	2736.38	2435.58
			332.09		349.941	486.094	1055.32				1158.41		1126.29	1140.89	4835.15
			436.872		598.903	615.803	821.775				549.258		915.047	2542.66	2617.62
			541.653		443.526	919.057	102.035				378.143		4756.3	2992.4	1144.78
			324.062		498.346	1548.38	1738.19				414.901		1575.05	660.976	2066.64
			344.343		863.709	1246.92	657.42				1250.51		4854.62	3362.31	1501.07
			1044.86		348.145	304.944	739.809				807.093		4321.16	2928.15	1872.93
			508.275		802.762	808.255	910.184				663.229		3166.65	2231.16	1826.2
			945.992		354.377	1007.68	988.559				953.386		1459.21	4676.48	1376.46
			989.087		814.381	827.479	687.207				893.073		1260.62	1561.42	421.506
			556.863		753.857	396.311	866.772				972.926		2197.09	6150.29	832.304
			507.008		717.733	1283.68	362.933				624.042		3274.7	2288.59	3892.84
			1134.85			500.881	1329.1				1079.5		2486.2	2548.5	2864.88
			831.915			966.166	616.542				1063.03		926.729	5313.12	2286.64
			1020.35			163.299	687.101				923.071		2407.35	4514.88	715.489
			187.593			1681.79	4557.26				806.67		1161.33	2328.5	1754.17
			1111.19			1134.85	144.286				558.765		660.002	1893.37	2083.19
			415.324			1932.65	509.437				767.905		2701.34	7054.63	2457.97
			381.523			910.079	1218.3				640.625		1889.48	8199.41	4254.97
			350.68			612.423	1184.18				1664.78		2070.54	2465.76	1671.42
			256.461			898.882	309.697				456.201		4343.55	8750.38	5229.4
			256.461			908.389	490.847				813.642		3001.16	3511.25	1566.29
			608.832			1301.11	1253.79				1367.97		1789.21	3667	3041.07
			996.692			944.407	643.055				603.762		5382.23	1813.55	2033.55
			678.968			1019.3	694.072				596.579		314.426	1630.54	789.472
			648.125			560.666	1504.12				620.451		1223.63	656.108	4350.37
			955.709			1213.54	1998.77				483.77		2342.13	5677.19	459.471
			316.035			1227.38	421.133				678.862		1250.89	2137.71	1756.11
			589.396			1529.05	589.396				440.357		5471.79	7653.3	3721.52
			1809.17			1215.44	1126.61				1829.98		3693.29	6501.7	1358.94
			1613.13			950.534	744.245				877.334		6420.91	793.365	1335.58
			794.312			892.122	2337.41				812.585		6815.16	775.843	2420.01
			209.563			562.25	754.596				910.712		5296.57	3285.41	3423.64
			1067.25			1512.78	903.952				949.9		2681.87	2078.33	5555.51
			110.274			310.965	314.133				1210.48		5485.42	1286.91	1639.3
			1299.21			890.855	774.137				649.709		5060.02	3185.14	1214.87
			436.449			305.261	424.724				618.338		1917.71	1464.08	4779.66
			545.878			1636.47	1007.36				831.387		1549.74	2793.81	5698.6
			448.702			1952.4	411.732				1193.79		6542.59	1328.77	5650.9
			324.907			2546.87	714.036				1528.84		3323.37	4753.38	2477.44
			1267.52			1402.93	1286.32				827.584		6581.53	2221.42	1370.62
			381.523			729.668	791.249				1028.91		5211.88	2671.16	1036.73
			201.113			1064.08	925.817				276.002		5444.53	3117.98	4187.8
			877.968			926.345	672.947				365.996		1170.09	653.188	5452.32
			529.823			545.561	85.769				1010.63		1479.65	4034.97	1858.32
			269.137			1415.5	428.95				785.122		5064.88	3358.42	1461.16
			385.326			478.7	601.86				1147.42		1469.92	2759.74	672.657
			261.531			1411.17	1679.57				2739.64		1997.53	4183.91	1074.69
			149.145			856.843	1177.84				718.895		4301.7	1977.09	4914
			537.851			981.271	1051.2				271.672		699.914	3351.6	1666.55
			838.253			1718.55	892.65				753.223		2381.07	4888.69	5016.21
			961.202			1839.7	586.122				194.987		2596.2	2107.53	3905.5
			702.628			1858.08	517.993				297.233		1823.28	886.817	998.764
			421.661			1092.92	1782.66				1171.93		1714.25	642.48	638.586
			550.103			1315.79	494.861				482.502		4368.86	1649.03	7969.67
			393.776			1711.05	726.922				1131.68		1017.26	2602.04	2110.45
			717.838			1335.54	513.873				387.121		1659.74	1229.47	1488.41
			279.699			229.104	396.205				470.883		1990.71	2211.69	3399.3
			348.568			987.609	1010.42				1278.61		819.649	521.772	5493.2
			880.081			1153.23	399.48				989.299		3677.71	8478.79	2812.31
			519.683			1188.09	1380.33				780.264		3008.95	477.966	3167.62
			144.075			696.924	763.258				214.528		6657.46	1102.92	3167.62
			705.586			409.514	676.75				448.702		2873.64	3835.41	2596.2
			1103.59			1425.43	3545.99				915.994		4152.76	3282.49	1386.2
			281.812			115.027	1613.76				1139.61		3438.24	2579.65	2530.98
			1123.02			162.348	1650.52				294.698		5310.19	4474.97	5399.75
			398.423			1675.56	685.622				927.296		3144.26	1458.23	2257.44
			160.13			2392.86	637.562				1460.18		1684.08	1785.32	2431.69
			343.075			2571.69	1528.73				1470.96		1936.2	1875.85	3408.06
			755.864			1141.61	856.843				657.103		4188.78	4182.93	2648.77
			206.183			922.437	60.313				1163.9		1790.18	7743.83	1544.87
			594.466			848.921	827.162				785.228		1533.19	3316.56	2103.64
			513.345			586.122	483.981				613.69		2631.25	2750.98	2419.03
			327.442			502.571	771.074				590.981		2928.15	1532.22	3908.42
			968.807			1349.38	410.676				1063.77		2386.91	1866.11	2449.21
			832.76			417.225	809.311				1287.59		3127.71	2744.17	4368.86
			590.241			638.618	655.941				1642.39		3524.88	10344.9	2713.02
			1577.22			1783.4	450.286				1269.63		3506.38	6307.01	758.321
			1104.43			803.818	656.152				1564.12		696.02	2072.48	2279.83
			254.349			1040.32	1146.79				1951.77		2421.96	1990.71	2749.04
			737.696			492.642	939.232				405.712		2382.04	5110.64	1501.07
			496.445			133.618	1857.13				567.215		5228.42	7805.16	1129.21
			545.456			1045.49	3154.54				723.859		2552.4	4711.52	3699.13
			648.125			632.281	774.454				1232.45		3371.07	1728.86	3801.34
			345.188			1026.37	1329.1				513.768		4843.91	950.092	6060.73
			540.386			1163.69	330.189				1654.22		1503.01	4590.81	6460.82
			312.655			1723.51	1211.33				750.899		5987.72	834.251	8078.7
			286.459			1269.53	887.052				938.915		2604.96	3470.37	1228.5
			506.585			1005.35	603.233				1350.22		3531.69	1819.39	2827.89
			217.168			688.897	2411.24				1032.29		3309.75	1137.97	4419.48
			1437.79			1183.12	285.297				2240.23		1959.56	3642.67	2520.27
			610.099			1441.17	595.1				892.545		1987.79	3591.07	2934.97
			686.15			1062.82	895.185				723.542		4222.85	663.896	1647.09
			276.742			436.027	610.627				470.778		1685.05	3095.59	2241.87
			719.106			1168.34	841.21				683.404		1830.09	8216.93	1061.07
			338.428			791.883	1094.5				332.301		1222.66	1103.9	1365.76
			608.832			1033.87	461.377				648.864		2796.74	1785.32	2101.69
			216.323			321.633	3102.68				1230.44		874.162	7451.79	1194.43
			1286.95			2201.89	550.737				391.769		3443.11	6250.55	1223.63
			258.996			292.163	510.81				644.85		5481.52	1655.85	1109.74
			255.616			1790.16	1590				1287.06		5708.34	1163.28	2273.02
			161.82			406.345	369.799				362.194		1401.77	1549.74	875.136
			94.219			883.461	962.998				1136.86		5860.2	6738.25	1564.34
			695.868			932.894	1371.03				2399.62		977.348	3401.25	4686.21
			310.965			983.595	1193.37				1216.61		4060.28	7825.6	3189.04
			659.532			797.481	825.049				1348.22		1938.15	2799.66	1972.22
			242.941			87.142	1260.87				172.066		1283.01	2447.26	1983.9
			357.44			2079.15	2248.68				1969.3		1481.6	2851.25	1608.15
			368.426			1043.38	813.853				1108.76		4151.78	3173.46	3494.7
			821.775			248.011	752.273				668.299		4542.14	9746.23	2140.63
			1063.45			1008.52	1313.47				941.555		965.667	2800.63	3127.71
			263.221			345.505	445.005				690.481		4048.6	4210.19	2751.96
			389.128			169.425	855.364				765.37		2984.61	5518.51	6138.6
			261.531			1269.74	1313.26				2318.82		1575.05	3839.3	2980.72
			1074.01			923.916	467.609				220.337		2166.91	6802.5	1102.92
			158.017			622.669	688.897				390.818		2146.47	4649.22	745.666
			911.346			526.549	1003.14				1347.37		934.516	7981.35	3904.53
			804.03			501.409	651.505				1664.78		960.8	6552.32	1419.3
			160.13			242.836	1438.21				630.379		4916.92	7033.21	2030.63
			390.818			1986.52	1109.61				692.488		1448.5	6817.1	2124.08
			612.634			426.626	2445.04				795.474			1082.48	1897.26
			1087.11			1373.25	4598.03				1265.51			1428.06	2618.59
			399.268			1432.3	1190.1				1557.67			2445.32	1218.77
			137.737			1098.2	988.77				1349.38			2499.83	2783.11
			1065.98			808.255	646.329				2308.47			2584.52	1940.1
			523.908			279.382	1405.99				208.084			1508.85	1079.56
			599.959			1325.51	815.754				1136.96			1107.79	2853.2
			766.004			1308.29	425.464				443.42			4098.24	1569.21
			315.19			1173.72	1433.25				254.454			3007.97	3507.36
			853.04			1135.49	688.58				336.526			2655.58	1996.56
			919.374			284.875	1067.99				327.759			8494.36	2035.49
			1278.93			384.903	2781.68				1422.58			3851.96	3000.19
			869.096			1729.95	991.305				99.395			1588.68	1048.41
			235.759			1412.33	197.522				888.32			2294.43	2774.35
			621.929			1408.74	226.463				706.219			4348.42	4159.57
			427.576			621.612	2268.33				1986.94			1696.73	583.099
			1466.94			933.845	434.653				1310.4			5684.97	1618.86
			953.174			1390.36	502.783				458.736			2747.09	1966.38
			917.261			1320.86	621.507				561.828			2667.27	1190.53
			226.463			565.736	338.533				510.599			3329.21	1909.92
			474.475				590.981				393.353			1397.88	883.897
			321.105				701.466				1433.56			1675.32	1646.11
			1407.37				468.454				1220.62			2025.76	5687.9
			894.023				242.73				1079.5			1790.18	1393.01
			415.746				2061.94				1051.2			9554.46	1802.84
			1150.91				2163.76				978.208			3470.37	2170.8
			870.363				1109.61				800.438			5317.01	2599.12
			506.585				444.582				1887.86			3667.98	1520.54
			226.886				785.439				1063.34			4766.03	2840.54
			556.018				1085.84				1247.87			2267.18	3405.14
			245.476				729.985				163.193			7337.9	5416.3
			329.977				2112.11				1497.36			7283.39	2987.53
			159.285				423.985				546.406			2557.27	1874.87
			270.827				278.854				259.208			2723.73	5870.9
			640.52				785.651				581.897			6053.91	2623.46
			422.084				512.5				857.477			1506.91	1599.39
			389.551				758.293				458.842			5015.24	4198.51
			705.586				1705.34				659.849			1858.32	2185.41
			327.02				1029.75				666.504			1564.34	2616.65
			1660.87				2439.55				887.58			2180.54	1651.95
			947.682				283.713				843.64			2343.11	3227
			1252.31				955.181				985.179			2575.76	5331.61
			735.161				960.357				521.584			4749.48	1485.49
			542.498				766.11				859.061			3221.16	989.03
			317.302				2422.23				100.979			5346.21	2513.46
			226.041				732.732				742.766			9259.5	1678.24
			1128.51				1750.02				2014.19			3754.61	1868.06
			1121.75				773.609				3014.9			1507.88	2730.54
			41.828				2406.81				613.057			1500.09	1347.26
			211.676				549.998				1121.65			3181.25	6636.04
			488.417				1500.85				1308.5			3845.15	2599.12
			894.446				254.032				906.487			4433.11	3495.68
			528.978				365.151				1135.49			1653.9	2544.61
			1558.2				2592.18				1542.15			6535.77	2470.63
			248.011				439.512				1007.15			7078.96	5323.82
			212.521				1061.12				1709.88			9264.37	1489.39
			488.417				900.044				1493.77			1508.85	2378.15
			1368.5				1470.11				613.374			4365.94	2303.19
			1069.36				1748.01				308.113			9623.57	8687.11
			98.444				947.365				1356.67			6753.83	2379.12
			1428.92				2301.71				1067.14			5563.29	3116.03
			587.284				1252.94				403.388			3897.71	5146.65
			209.141				893.073				1043.06			10344.9	3500.54
			290.684				630.696				947.576			5719.05	1843.72
			205.338				249.173				1109.82			10944.6	3583.29
			633.76				1402.51				314.662			5306.3	1733.72
			272.517				1141.19				1485.74			2300.27	5888.43
			206.606				590.136				474.158			1989.74	4353.29
			246.744				758.927				195.937			3486.91	6882.32
			471.517				1676.93				723.542			8725.07	1268.41
			579.679				702.839				703.051			3566.74	1852.48
			308.43				1011.38				476.165			959.826	3826.65
			401.804				834.133				434.02			9625.52	1431.95
			365.89				402.649				1070.74			3285.41	2584.52
			1243.86				934.69				820.719			2262.31	6682.77
			558.553				1900.43				1119.54			1198.32	2725.67
			306.317				684.249				1045.49			928.676	7339.85
			296.177				2245.73				207.662			5887.45	1750.27
			67.601				637.034				1164.01			5574	1864.17
			1079.08				342.23				235.759			6984.54	1857.35
			755.019				765.898				190.128			2493.99	8860.38
			684.46				910.079				732.943			2650.72	2911.6
			579.256				2400.15				954.125			9361.71	2437.53
			334.203				3150.1				628.901			3030.36	950.092
			598.269				2775.13				1174.36			1167.17	1206.11
			705.163				928.246				624.253			1559.47	3111.16
			578.834				906.065				522.746			8229.59	1558.5
			202.381				162.242				413.211			6876.48	2975.85
			796.847				736.957				1004.3			2847.35	1760.01
			539.118				413.528				212.732			2306.11	4964.62
			499.825				809.628				702.839			865.401	6297.28
			293.219				1166.43				199.106			1176.91	2390.8
			280.122				604.395				646.435			5410.46	1278.15
			302.515				831.704				516.831			6559.14	3086.82
			157.172				98.338				871.102			5850.46	8323.04
			895.291				3599.86				724.387			6144.45	3076.12
			218.436				490.424				764.736			4789.4	939.384
			1522.71				1635.63				576.404			3261.07	4196.56
			278.854				829.169				764.631			1280.09	3139.39
			913.881				4557.89				388.811			6040.29	1373.54
			187.593				2308.89				944.09			1852.48	2212.66
			585.171				4527.9				1197.91			1725.94	2020.89
			476.165				587.178				1039.37			1415.4	1840.8
			85.769				260.686				634.182			2612.75	2417.09
			56.616				626.26				550.42			9960.39	605.489
			314.345				589.502				1022.25			3681.61	3513.2
			410.254				412.261				277.798			7887.9	5950.73
			509.12				633.548				705.797			2420.01	3908.42
			791.354				654.251				518.31			1999.48	2133.81
			274.207				1753.4				693.65			631.772	1547.79
			1518.49				907.755				524.225			1530.27	870.268
			576.299				1193.37				349.835			1419.3	1591.6
			917.261				688.58				759.983			1966.38	6747.99
			450.814				917.895				878.391			1528.32	4597.63
			286.459				1012.11				1484.9			1392.04	3436.29
			357.44				1864.41				632.703			3972.67	5639.22
			320.682				1012.64				356.173			1439.74	2603.02
			343.92				949.055				546.618			5074.62	6136.66
			496.445				713.613				245.793			6884.27	3688.42
			275.897				1704.18				757.448			5493.2	1232.39
			1330.89				1169.81				909.551			4724.18	2160.1
			1175.41				2270.87				537.217			1757.09	4486.65
			1012.75				1492.19				459.37			8631.62	2440.45
			343.498				419.338				775.933			8480.74	1428.06
			364.623				469.616				797.164			2442.4	1956.64
			792.622				415.957				1020.99			7209.4	1606.2
			50.701				1239				505.951			1063.99	1218.77
			514.613				1245.55				925.817			4664.79	2019.92
			607.564				594.255				536.9			1538.06	2830.81
			1254.84				415.112				1291.5			2637.09	2832.75
			213.366				1033.77				695.129			3899.66	1230.45
			296.177				1180.59				402.437			2596.2	2270.1
			674.743				2179.92				1192.84			3544.35	3307.8
			625.732				1192.31				861.596			4169.31	4046.65
			453.772				996.904				598.163			2171.78	1490.36
			242.519				948.21				1181.86			2566.03	3074.17
			659.532				834.344				684.672			4638.51	2767.53
			313.077				874.271				541.336			8679.32	1328.77
			297.444				539.435				1451.63			4463.29	4805.95
			305.05				1071.16				117.14			6953.39	2397.62
			844.168				854.308				789.031			1355.05	3343.82
			282.234				285.509				1148.58			9114.46	2270.1
			124.639				450.392				808.888			7766.22	2106.56
			295.754				644.533				188.227			1908.94	2610.81
			1306.39				163.827				435.182			4644.35	1014.34
			823.465				832.971				839.626			2726.65	1361.86
			389.973				612.423				429.372			2339.21	2053.02
			474.475				491.269				777.412			2730.54	657.082
			550.103				720.585				952.963			2873.64	525.665
			768.117				820.085				998.594			3228.95	529.559
			913.881				172.594				372.545			4679.4	1243.1
			248.011				542.287				385.115			3647.53	3689.39
			160.975				1796.6				799.699			6951.44	1405.67
			610.522				1031.34				875.222			4915.95	1678.24
			233.223				913.247				901.945			2164.96	1516.64
			1370.19				353.849				1086.79			1577.97	1178.85
			420.816				619.394				1712.95			9084.28	1719.12
			526.02				967.117				717.416			4945.15	2385.94
			173.65				510.282				315.19			4011.61	2736.38
			310.965				217.591				831.598			2003.37	3587.18
			1077.39				799.699				716.254			5662.59	2101.69
			423.351				945.569				1195.06			846.906	2460.89
			415.324				3658.91				569.644			2250.63	3817.89
			589.396				1436.42				704.846			2155.23	943.278
			325.33				645.062				1089.96			1938.15	685.312
			418.704				693.967				1808.33			4653.11	2671.16
			136.047				434.442				489.157			3954.17	4520.72
			255.194				785.122				1119.54			3942.49	1694.78
			1242.17				1310.93				929.514			1829.12	5080.46
			73.094				797.692				1157.56			5323.82	6077.28
			900.361				155.905				1422.79			2217.53	1544.87
			679.813				605.24				990.46			8682.24	3360.37
			634.182				784.383				531.513			812.835	6699.31
			781.214				525.598				1216.29			3319.48	6748.96
			491.797				634.605				540.914			1066.91	7001.09
			334.625				1433.78				1566.65			2772.4	6200.91
			318.147				668.088				725.972			2415.14	2039.39
			692.488				464.968				104.359			2178.59	1833.02
			400.114				1431.56				1045.07			1056.2	3203.64
			870.363				392.614				913.459			3039.13	2036.47
			376.453				629.534				879.13			5566.21	1068.85
			432.224				590.136				505.106			5099.93	1328.77
			186.748				844.062				477.432			3446.03	1784.34
			151.68				355.539				1133.16			2817.18	2860.01
			566.581				572.074				845.646			1609.12	3022.58
			175.34				932.788				759.35			2044.25	1039.65
			680.235				1175.52				127.914			808.941	832.304
			533.203				244.42				1218.19			4778.69	2471.6
			255.194				691.115				453.666			2850.28	2162.04
			887.263				454.3				952.541			1778.5	3375.94
			351.103				480.39				370.432			6016.92	3219.21
			470.25				1867.48				527.394			4324.09	3029.39
			159.285				2202.74				627.211			3704.97	1107.79
			583.904				975.039				1118.69			11217.1	1144.78
			329.132				2429.41				1108.13			5419.22	1111.69
			130.132				776.884				1525.88			6298.25	2180.54
			317.302				667.138				504.367			2168.86	4543.11
			242.941				1032.29				978.947			1048.41	4544.09
			367.158				817.444				528.027			4318.24	4428.24
			865.715				216.851				1072.95			4509.04	1231.42
			286.037				451.131				878.496			1554.61	1508.85
			289.839				1005.04				789.981			3270.81	2390.8
			1087.53				2498.28				854.413			6989.4	1980.01
			523.908				192.874				370.538			1207.08	3593.99
			258.151				1831.14				1150.59			7250.29	4147.89
			226.463				542.076				860.434			8329.85	2100.72
			890.643				277.27				543.238			3519.04	1885.58
			602.917				1618.2				940.077			7691.26	2724.7
			212.098				485.777				836.351			6662.32	2772.4
			300.402				1425.01				466.553			5252.76	1378.41
			370.961				730.725				742.661			2180.54	2245.76
			222.661				1605.31				701.361			1696.73	1637.35
			506.163				726.5				614.007			4433.11	1418.32
			418.704				1182.28				1362.48			2137.71	1226.55
			575.031				559.398				260.053			1298.59	6896.93
			244.209				270.615				2132.28			5083.38	2180.54
			733.894				2180.45				121.471			5763.82	5966.3
			661.222				203.014				1509.3			4895.5	691.153
			572.919				887.263				528.344			4408.78	2530.98
			102.669				558.448				762.096			1822.31	2200.01
			227.731				477.538				843.851			9002.51	1532.22
			321.105				2654.61				943.562			4534.35	1121.42
			884.728				534.576				1225.59			1576.02	3500.54
			847.548				1320.86				251.074			5977.01	1743.46
			313.922				793.784				405.289			2314.88	357.258
			575.876				874.799				1715.9			2211.69	2741.25
			498.135				756.286				906.699			5631.43	1174.96
			209.141				215.267				1366.49			3930.81	2127
			415.324				1402.4				363.461			7980.38	12149.7
			861.068				805.086				1713.79			2317.8	3519.04
			188.86				819.345				609.994			1802.84	3377.89
			597.424				544.611				1113.3			1398.85	3396.38
			302.515				772.553				543.977			3575.5	2563.11
			178.298				577.038				1589.15			3183.2	623.011
			178.298				1613.55				741.921			4388.33	2726.65
			231.956				535.949				575.982			3424.61	1767.79
			316.88				2646.58				414.796			3639.75	8651.09
			236.181				1171.61				570.7			2892.13	709.648
			678.968				3501.42				614.113			2884.35	1307.35
			393.353				1309.88				376.981			3918.15	2823.99
			331.667				580.418				437.822			2496.91	3157.89
			753.329				1212.28				619.606			2881.43	971.508
			423.774				765.687				499.297			1606.2	1324.87
			386.593				552.533				219.175			1726.91	1188.59
			786.284				1815.51				287.516			3068.33	1426.11
			102.247				530.034				691.96			5569.13	1484.52
			650.66				1936.45				937.436			3808.15	2023.81
			1331.32				1611.33				1265.3			1632.48	2733.46
			781.637				1146.37				809.945			2929.12	2828.86
			442.787				1250.83				472.256			2610.81	813.808
			241.251				340.857				601.015			1680.18	1434.87
			1436.52				171.96				432.541			1603.28	2509.57
			1024.15				284.241				1539.09			2336.29	748.587
			86.614				552.638				270.193			6259.31	2562.13
			306.74				4010.64				581.897			5819.31	2268.15
			164.777				876.701				596.262			2553.37	1825.23
			336.738				1781.08				561.511			2331.42	2883.37
			1003.03				1510.25				1438.63			3284.44	748.587
			459.264				3980.01				2143.48			4779.66	3903.55
			303.782				1701.75				359.764			1358.94	1124.34
			412.366				785.756				718.895			853.72	2159.12
			431.801				399.797				969.335			8590.74	3297.09
			840.365				1003.56				228.787			9080.38	1588.68
			1314.42				442.787				1251.25			5337.45	2260.36
			818.395				1724.35				1047.29			6458.87	2466.73
			417.436				735.161				606.402			2531.96	1656.82
			313.077				943.774				772.764			3295.14	2683.81
			478.277				349.096				1328.47			4286.12	2651.69
			368.003				537.639				1300.58			1813.55	1063.01
			707.698				1641.33				484.087			1563.37	3641.69
			392.508				908.706				685.622			2424.88	1375.49
			295.754				862.019				1110.98			2116.29	3882.14
			355.328				320.049				497.818			7990.12	3081.96
			509.543				747.942				347.828			5008.42	2070.54
			149.145				64.01				1338.82			6488.07	1983.9
			580.946				327.02				1411.59			4275.41	2845.41
			338.85				950.428				777.94			1106.82	1344.34
			344.343				1658.13				957.716			1314.16	655.135
			727.978				2815.48				385.009			1265.49	2446.29
			411.944				301.564				866.138			2737.35	781.684
			282.657				1009.05				324.168			3055.67	1219.74
			583.904				183.579				105.943			1781.42	2191.25
			115.344				700.621				1040.21			2256.47	1778.5
			319.415				973.349				708.754			3403.2	1070.8
			781.214				1068.1				443.737			2345.05	625.931
			404.339				744.667				320.999			5572.05	1196.38
			417.436				1012.22				818.395			2598.15	1921.6
			563.201				1268.26				1247.45			5653.82	1562.39
			762.624				497.712				1069.47			3942.49	2594.26
			360.82				1070.53				502.677			2076.38	4222.85
			51.123				815.965				603.445			3658.24	1387.17
			453.772				243.575				140.483			5067.8	6545.51
			1588.2				1781.29				1571.3			3073.2	7474.18
			797.269				2623.24				1176.68			3847.09	2136.73
			1323.71				216.746				1144.89			1788.24	3864.61
			246.321				838.147				1320.97			3391.52	6635.07
			199.423				985.496				720.796			1619.83	1224.61
			489.262				493.065				544.822			4268.6	4244.26
			877.968				795.685				1157.98			4006.74	2603.02
			936.697				2611.72				961.096			7013.74	3648.51
			978.525				1201.71				884.94			4751.43	1468.94
			1307.66				660.483				977.785			2097.79	1024.07
			1393				266.073				740.548			2098.77	690.179
			376.031				1221.89				163.51			4910.11	727.171
			678.545				575.771				3083.66			2308.06	1588.68
			749.526				1644.29				708.543			1746.38	1700.63
			329.555				844.696				1422.05			2800.63	2346.03
			370.538				824.415				1139.18			2703.28	2067.62
			368.848				766.532				393.776			2248.68	2736.38
			285.614				776.672				686.362			3254.26	2351.87
			642.632				2521.2				274.629			1633.46	639.56
			539.118				618.444				234.808			8010.56	1140.89
			91.684				586.967				583.904			4747.54	2542.66
			474.052				1434.83				691.326			2772.4	1402.75
			283.924				416.274				965.216			3889.92	570.444
			79.431				412.683				731.887			2202.93	3293.2
			1070.21				1359.52				1436.42			1547.79	1153.54
			348.568				1217.88				943.562			3927.89	2992.4
			384.481				589.291				1063.13			2798.68	660.976
			291.952				2079.47				1111.3			2899.92	467.258
			394.621				3115.35				712.029			6014.98	3362.31
			485.46				228.893				926.662			3611.52	2928.15
			371.806				246.532				539.224			2781.16	2231.16
			135.625				538.167				240.406			3216.29	5090.19
			1213.02				1072.74				660.272			3654.35	519.825
			583.904				1358.36				758.082			2826.91	3351.6
			267.024				423.351				585.699			972.481	502.303
			272.094				1748.23				540.597			3256.21	1155.49
			128.442				593.199				1896.31			2623.46	2860.01
			599.959				2258.3				1279.88			8292.86	4676.48
			268.292				204.071				988.137			1897.26	2584.52
			786.284				702.206				946.097			8472.95	1561.42
			193.508				251.603				787.235			3521.96	6150.29
			394.621				298.712				320.26			1667.53	2989.48
			447.434				1455.43				1083.94			4053.46	1796.02
			197.31				1251.89				266.39			2316.82	2288.59
			460.954				969.441				223.717			1519.56	2127
			458.842				659.955				959.512			5394.89	2548.5
			1003.03				2099.64				1200.45			5281.96	5313.12
			565.736				748.681				1395.54			5068.78	1850.54
			791.777				1406.95				319.943			3161.78	1178.85
			502.36				1038.31				946.942			8408.7	4514.88
			866.56				1113.09				783.749			7843.12	1635.4
			505.318				291.635				694.389			2459.92	3084.88
			730.091				338.533				1815.72			4310.46	2328.5
			1969.72				2330.44				155.377			3680.63	1599.39
			351.948				82.177				1317.27			4566.48	1893.37
			337.16				770.546				2515.29			1630.54	7054.63
			179.143				687.523				517.148			3814	8199.41
			484.192				627.211				500.036			6733.39	2465.76
			134.357				582.742				934.795			3507.36	4003.82
			871.208				1533.91				577.249			3806.21	2224.34
			124.639				845.013				1841.28			1414.43	1176.91
			439.407				647.28				871.208			2734.43	3621.25
			223.928				1615.56				266.39			3598.86	8750.38
			550.526				1254.21				1329.84			1813.55	3511.25
			706.853				1381.7				368.954			3470.37	4845.86
			264.489				816.916				1334.59			7288.25	3037.18
			289.417				741.499				434.231			1856.38	3667
			506.585				533.52				642.738			3735.15	1964.43
			288.572				240.829				473.841			5097.01	1813.55
			766.004				1461.98				423.034			1751.24	3522.93
			88.726				1105.17				106.788			1308.32	2511.51
			502.783				550.103				487.361			1697.7	1630.54
			181.678				582.953				669.356			3498.6	998.764
			363.355				1017.29				894.974			2273.99	656.108
			199.423				663.018				1190.83			2225.32	5677.19
			459.687				751.639				903.002			3399.3	2137.71
			220.126				1212.91				717.627			5102.85	1003.63
			160.13				1278.93				1112.78			1750.27	7653.3
			642.21				248.434				221.816			5456.21	1909.92
			605.874				890.01				716.254			1779.48	967.614
			172.805				475.425				557.391			1627.62	797.259
			1218.09				599.642				108.267			4193.64	603.542
			91.684				817.339				903.107			5886.48	6501.7
			134.78				322.055				1662.35			1247.97	1708.41
			335.47				1011.69				127.914			971.508	5712.23
			106.049				1479.72				300.296			7295.07	1943.02
			1219.78				1690.24				252.342			1355.05	793.365
			1199.49				1169.81				1159.04			6447.19	712.569
			172.383				686.678				454.617			3312.67	775.843
			1300.47				840.154				177.664			1210	3285.41
			460.532				955.604				754.068			7907.37	3015.76
			392.086				679.39				1283.89			8622.86	3052.75
			240.829				1114.78				489.262			7768.17	1360.89
			468.137				769.384				1229.18			6740.2	2078.33
			221.816				466.658				602.705			2648.77	662.923
			1146.68				1177.95				1234.88			1430	1966.38
			128.019				1189.78				1068.73			5857.28	1839.83
			1923.67				804.241				567.532			8589.76	1286.91
			809.1				2495.11				1300.05			7261	3185.14
			571.651				914.937				455.462			2291.51	2357.71
			109.852				555.701				895.608			4126.47	2071.51
			207.873				830.647				752.906			4130.37	1464.08
			526.865				948.527				859.167			2129.92	2793.81
			762.201				1238.47				630.274			2663.37	581.152
			366.313				972.715				1405.15			1288.85	2354.79
			535.316				460.743				418.281			8734.81	1328.77
			447.012				3276.96				786.073			8483.66	4466.21
			450.814				291.001				731.042			8028.08	4753.38
			51.968				313.5				2878.75			2869.74	2253.55
			220.548				1235.09				448.913			2725.67	2221.42
			421.661				775.088				1377.16			2457	2671.16
			448.279				1484.16				652.35			4164.44	3117.98
			184.213				579.89				408.775			5215.77	5048.34
			1044.86				912.086				1635.84			2068.59	653.188
			493.91				916.944				1662.56			735.932	4034.97
			415.746				1168.44				1014.97			1980.98	3358.42
			744.456				1021.83				342.336			1565.32	2759.74
			373.073				1308.29				946.309			5844.62	4183.91
			1382.44				683.932				858.11			5290.73	1977.09
			707.276				1144.04				563.307			6711	898.499
			610.099				423.563				918.106			3130.63	781.684
			442.787				735.055				1394.48			1976.11	3662.14
			292.797				1007.99				308.113			953.986	3351.6
			607.987				534.259				194.353			1463.1	1956.64
			528.555				481.446				1051.83			1785.32	4437.98
			306.74				854.097				139.638			2956.38	4888.69
			593.621				1323.39				303.571			1673.37	1099.03
			316.457				1251.99				601.332			1327.79	2107.53
			92.951				478.488				609.677			1440.71	3796.47
			1146.68				1695.84				1734.28			1947.88	1054.25
			256.461				1477.08				319.204			1819.39	1867.09
			324.062				1085.52				474.263			2615.67	886.817
			690.375				584.538				866.56			1861.25	2277.88
			433.914				336.526				665.025			2017	1143.81
			676.855				380.256				1815.93			3359.39	642.48
			487.995				1665.84				506.796			3391.52	1981.95
			576.299				937.33				1067.36			6384.89	7004.01
			457.997				1026.48				476.27			1762.93	4074.88
			731.781				1181.01				757.659			5847.54	1457.26
			1169.5				262.06				483.03			6570.82	639.56
			481.235				327.654				1072.43			2235.05	1649.03
			747.414				1360.58				884.517			4690.1	2602.04
			385.326				1732.07				794.84			4270.55	2171.78
			770.229				420.816				1504.97			2280.8	1229.47
			179.988				263.538				322.795			3270.81	2211.69
			348.145				762.73				1145.94			2090.01	879.03
			425.464				1209.85				464.968			1931.33	521.772
			685.305				393.565				486.833			1628.59	8478.79
			389.128				701.149				1286.11			2548.5	1241.15
			286.037				828.535				357.123			1583.81	2103.64
			457.574				238.188				552.744			3370.1	477.966
			775.722				778.257				74.784			10912.4	1102.92
			823.465				1974.16				1128.41			1654.87	2726.65
			324.062				3178.2				376.876			2596.2	3835.41
			890.643				969.124				1247.24			5306.3	3769.22
			1310.62				2366.99				821.141			2475.5	4075.85
			169.848				838.253				583.693			3152.05	3282.49
			130.132				860.434				675.588			917.968	2579.65
			329.977				1669.85				1188.93			9328.62	3918.15
			558.976				1310.4				854.097			5960.46	4474.97
			451.659				1777.17				515.458			6344.98	1458.23
			333.78				479.333				763.575			4235.5	2768.5
			409.409				691.115				552.955			8372.68	1574.08
			624.887				779.524				214.633			6039.31	1785.32
			644.745				1740.94				752.589			7640.65	1875.85
			408.564				1386.88				514.718			5818.34	4182.93
			584.749				561.722				342.441			3339.92	7190.91
			1561.58				470.144				867.934			1989.74	7743.83
			902.051				1080.56				783.855			1216.82	2395.67
			190.55				2187.63				615.803			5240.11	4568.42
			686.573				1322.23				796.108			1800.89	890.711
			260.264				299.979				945.886			2459.92	6396.57
			597.001				1033.56				940.499			4882.85	3316.56
			466.87				952.224				714.775			3051.78	1386.2
			910.079				798.959				917.05			3539.48	794.339
			276.319				732.732				500.459			7614.36	2750.98
			560.666				2905.68				1387.19			1811.6	1532.22
			232.378				188.86				1602.57			1445.58	1866.11
			673.898				857.477				1625.28			3808.15	3683.55
			685.728				1075.28				607.036			8880.83	960.8
			620.239				195.937				525.704			5951.7	4546.03
			220.548				526.337				251.708			2568.95	2744.17
			429.266				3026.1				771.919			6668.16	1247
			199.845				2555.42				565.947			8274.36	2858.06
			1057.11				836.985				215.689			3719.57	10344.9
			1328.78				678.968				959.195			2155.23	6307.01
			422.084				1816.78				614.535			4735.86	1115.58
			725.443				753.012				1982.51			1101.95	3727.36
			377.298				1130.84				1122.07			1943.99	1880.71
			250.969				796.847				1571.3			2487.18	719.383
			336.738				753.54				772.553			2880.45	541.241
			1662.98				842.689				626.788			4066.12	1580.89
			1289.91				1127.25				1202.14			5272.23	2072.48
			205.338				818.078				1429.76			3533.64	1990.71
			394.198				330.611				851.033			5922.5	1501.07
			398.846				1881				1275.76			2886.29	5110.64
			457.574				1017.18				498.663			5049.31	7805.16
			276.319				2681.97				943.034			6175.6	4711.52
			366.313				657.314				303.888			6173.65	1728.86
			712.346				448.49				763.786			3154.97	1509.83
			537.428				724.915				1154.5			3831.52	950.092
			356.595				410.465				1019.61			3405.14	3075.14
			284.347				717.944				784.806			1993.64	1157.44
			249.279				127.491				413.951			3130.63	1516.64
			917.261				1584.82				517.148			5584.71	2214.61
			787.129				4027.54				995.108			5867.01	3679.66
			1080.35				870.574				458.419			1829.12	4590.81
			916.839				3591.2				702.522			5149.57	834.251
			417.859				1588.31				1189.46			4404.88	2986.56
			156.327				363.567				1023.63			681.418	1561.42
			235.336				856.42				666.292			4622.94	3470.37
			299.134				864.659				973.877			6341.08	1062.04
			468.137				298.184				1271.74			6717.81	1819.39
			1301.74				790.087				1072.32			3668.95	1137.97
			1254.84				1799.98				327.126			2046.2	1908.94
			400.114				811.107				1132.74			1258.68	2026.73
			346.455				659.955				1080.24			4522.67	1582.84
			407.296				317.408				383.953			3482.05	509.117
			528.978				2250.16				1399.66			1805.76	3642.67
			252.659				1309.88				371.594			1595.49	1242.13
			1346.53				726.711				565.736			3422.67	1333.63
			396.311				2773.65				1078.87			4960.72	1538.06
			790.932				1622				688.052			2909.66	585.046
			522.218				248.751				298.818			4960.72	3165.67
			357.44				786.918				80.382			2090.98	1998.5
			1092.6				1151.75				1161.36			2834.7	810.888
			567.426				560.455				180.516			1252.84	3591.07
			178.72				277.164				976.518			5887.45	663.896
			228.153				847.653				420.816			8566.4	1241.15
			238.294				602.177				1277.13			7176.31	3095.59
			426.731				4201.09				78.269			5598.34	1762.93
			1618.2				1079.93				583.798			5959.49	2488.15
			368.848				838.675				488.206			2468.68	1746.38
			144.497				1092.39				654.674			5341.35	8216.93
			537.851				953.069				1066.3			7331.09	658.055
			770.229				956.449				1349.27			6922.24	3394.44
			682.77				1004.3				310.014			1513.72	1331.69
			540.386				1465.78				500.248			7513.12	1103.9
			187.593				1780.23				475.742			2979.74	3496.65
			485.882				696.079				677.489			3701.07	1785.32
			1076.55				953.386				2049.58			2582.58	3099.48
			389.128				804.769				1074.01			3158.86	2017
			270.827				1085				705.797			2155.23	1343.37
			1168.23				671.363				554.328			3289.3	1010.45
			547.568				796.108				293.008			5144.71	4648.25
			809.522				1320.12				1070.95			5206.04	5193.38
			327.865				1452.15				1297.52			1395.93	1894.34
			300.402				720.69				535.104			3278.6	7451.79
			91.261				809.311				1689.81			1159.38	2710.1
			367.158				618.232				812.691			3423.64	935.49
			368.848				1094.82				956.026			6064.62	6250.55
			978.102				258.68				301.67			3008.95	2768.5
			1120.06				414.056				1030.18			6268.07	1655.85
			160.13				540.491				455.567			6993.3	906.286
			310.965				575.771				385.643			3140.36	1163.28
			1162.74				437.188				290.367			5008.42	1549.74
			444.054				676.01				815.648			4296.83	1424.16
			522.218				905.22				556.335			1467.97	6738.25
			339.695				1389.84				726.288			1408.59	5210.9
			730.513				784.911				1050.24			3828.6	3401.25
			535.738				539.541				1401.45			1261.6	1697.7
			171.538				227.52				473.418			4214.08	3256.21
			635.872				885.679				348.04			816.728	1960.54
			763.469				827.162				1078.55			1553.63	7825.6
			183.79				494.966				528.45			5329.66	2799.66
			301.67				857.371				430.111			2540.72	973.455
			248.011				2919.52				936.697			3191.96	8356.13
			553.061				498.663				755.441			599.648	2447.26
			1004.72				794.312				1117.63			889.738	1485.49
			1437.37				611.155				816.388			3589.13	2851.25
			365.045				444.371				948.632			3447	2695.5
			480.39				229.843				1387.19			3194.88	3173.46
			261.531				1376.63				981.482			5645.06	1722.04
			937.542				657.42				179.143			627.878	9746.23
			523.908				591.086				818.606			1126.29	3477.18
			652.35				1036.09				1619.26			3830.54	2831.78
			106.894				782.27				1304.38			980.269	2800.63
			1477.08				771.497				1226.33			933.543	4210.19
			73.094				813.958				654.99			6143.47	5518.51
			797.269				1477.82				985.496			3788.69	1287.88
			527.71				2681.75				1364.48			3090.72	3839.3
			298.289				1815.3				609.571			5555.51	2379.12
			507.853				415.957				706.325			2461.87	6802.5
			200.691				594.466				2079.68			1293.72	2565.05
			367.158				1043.38				315.718			1207.08	4649.22
			503.205				757.765				3363.57			2645.85	7981.35
			306.317				1356.88				896.136			2153.28	6552.32
			372.651				1028.8				828.324			3293.2	7033.21
			159.707				536.9				698.931			2328.5	6817.1
			618.127				1017.39				294.276			4311.43	1082.48
			483.347				302.937				966.378			6866.75	1428.06
			703.896				470.778				1368.5			4720.28	2445.32
			306.317				905.642				612.74			2529.04	2499.83
			573.341				1554.19				2671.61			4072.93	996.818
			499.402				274.84				1862.83			7325.25	1805.76
			397.578				328.499				1061.23			3770.19	2584.52
			1842.97				1003.88				717.733			2822.04	3430.45
			1074.86				1691.19				1106.97			3546.3	1508.85
			221.393				610.416				1753.19			1442.66	1107.79
			693.755				4309.88				578.622			2414.17	4098.24
			607.564				1507.71				539.752			7103.3	1754.17
			607.142				811.846				131.188			4611.25	1393.99
			501.938				1200.34				592.248			5529.22	583.099
			277.587				1625.7				632.809			9374.37	3020.63
			441.097				907.121				147.772			1487.44	1744.43
			441.097				1104.54				282.868			850.799	1143.81
			763.046				815.648				637.985			3677.71	1139.92
			375.608				3136.69				355.539			8887.64	5298.51
			572.074				569.116				144.497			6505.6	4035.94
			556.018				1113.94				903.002			1741.51	1519.56
			422.506				486.199				751.216			1989.74	1919.65
			419.126				1872.55				761.04			5109.66	3007.97
			715.726				320.049				876.806			1054.25	2655.58
			791.777				549.364				493.91			1223.63	1856.38
			288.149				716.888				1400.92			4804	2555.32
			656.575				245.476				96.437			2017.97	8494.36
			1151.33				773.503				1284.1			1520.54	4409.75
			427.154				154.215				1023.73			6844.36	3851.96
			181.678				576.299				930.253			2554.34	1952.75
			899.093				786.496				1290.97			5476.66	2035.49
			631.647				1028.8				2963.35			6584.45	860.534
			547.146				449.23				1170.03			2313.9	1869.03
			113.654				606.085				381.206			784.604	831.33
			1351.6				769.067				915.466			2504.7	5225.5
			201.958				2438.18				628.901			1651.95	1588.68
			808.677				1341.25				1154.18			4980.19	493.541
			846.703				334.836				620.345			3011.87	3125.76
			433.914				680.235				566.581			3617.36	972.481
			492.642				335.47				607.036			2136.73	2294.43
			1183.44				2613.52				926.451			1809.65	2020.89
			695.023				3020.18				811.952			935.49	3215.32
			263.221				1356.46				496.445			3847.09	4348.42
			255.616				722.486				566.475			6142.5	2599.12
			609.254				849.026				171.326			1626.64	1519.56
			534.471				703.051				835.506			2799.66	1696.73
			369.271				464.229				454.089			428.32	682.392
			1437.37				835.189				1044.44			2711.07	6005.24
			430.956				698.403				1782.24			660.002	1533.19
			180.41				1450.89				779.735			752.48	1833.99
			375.186				1764.17				1231.71			2388.86	5684.97
			552.638				744.139				601.86			2277.88	1203.19
			440.674				1855.33				611.789			7472.24	2747.09
			444.899				2612.36				534.048			3914.26	3371.07
			506.163				1363.74				298.501			890.711	3670.9
			332.512				631.753				798.22			3517.09	1884.61
			484.615				88.409				508.275			5560.37	2654.61
			785.439				1074.33				767.588			6325.51	1593.55
			1749.6				916.205				1013.59			1233.37	2667.27
			905.431				501.726				1240.9			2082.22	4616.12
			732.203				901.945				895.925			1923.55	2899.92
			685.728				683.51				1180.17			1918.68	3329.21
			275.474				888.003				738.435			2648.77	1397.88
			626.154				1643.97				582.847			7903.48	2834.7
			1194				536.372				1071.79			5220.64	4917.89
			700.093				478.805				889.165			6394.62	1675.32
			633.76				1119.01				1206.15			2785.05	879.03
			165.622				661.856				1112.57			6707.1	2025.76
			372.651				3758.62				758.821			3508.33	1790.18
			332.512				662.807				416.591			2094.87	3161.78
			133.512				4663.31				437.083			1231.42	9554.46
			401.381				446.167				898.037			2165.94	3470.37
			672.208				574.82				489.368			2470.63	6413.12
			891.066				1385.93				1297.52			1499.12	2051.07
			526.443				1936.98				892.862			894.605	2095.85
			246.321				742.344				1600.88			4194.62	5317.01
			1030.91				1557.57				526.337			3395.41	2084.17
			707.698				4000.08				1060.81			7862.59	5244
			311.81				567.954				632.598			2359.65	3712.76
			205.338				1213.44				639.886			4864.35	4258.86
			1235.41				1840.44				1199.07			5985.77	3667.98
			622.352				2811.89				357.44			2907.71	4766.03
			250.969				410.465				824.944			3029.39	5374.44
			427.999				199.951				325.647			3569.66	2267.18
			547.146				1946.38				717.205			1050.36	2330.45
			1430.61				601.438				184.53			7491.71	2335.32
			744.456				337.583				1152.28			1213.9	7337.9
			408.986				1172.35				408.247			3625.14	2793.81
			595.734				221.605				664.708			2179.56	7283.39
			238.716				969.758				339.801			5151.52	4729.04
			821.352				1500.32				713.719			9608.97	2557.27
			483.347				925.5				1604.36			1687.97	753.454
			973.455				878.813				1091.76			2383.99	2935.94
			199.845				840.365				1047.18			1071.77	5037.63
			251.814				176.713				841.21			1484.52	2723.73
			376.453				875.116				375.397			1938.15	1591.6
			171.115				491.375				1201.4			2186.38	6053.91
			835.295				446.695				1175.2			4123.55	2568.95
			902.896				1861.98				1329.73			2731.51	1980.98
			460.109				404.127				791.777			2208.77	1635.4
			346.033				669.144				1423.74			3923.02	2422.93
			437.717				549.575				851.456			2239.92	1350.18
			821.775				350.152				790.298			1518.59	1295.67
			521.373				586.333				1411.28			1504.96	889.738
			816.282				416.274				1085.42			3222.13	812.835
			787.974				147.666				691.115			1520.54	1506.91
			992.89				757.343				1042.11			3960.99	5015.24
			200.691				580.418				945.358			5502.94	2665.32
			288.572				558.236				780.158			407.877	957.879
			433.069				419.866				295.438			2698.42	1858.32
			537.428				931.732				607.036			2785.05	1430.98
			240.406				353.743				500.776			1525.4	1564.34
			133.935				1275.02				1088.9			6899.85	2343.11
			109.007				429.689				740.654			7779.85	5039.57
			796.847				1036.72				1625.8			4554.79	2180.54
			459.687				972.398				86.403			5771.61	2468.68
			144.92				605.24				990.144			3596.91	2343.11
			270.404				504.789				989.087			6791.79	4054.44
			978.525				1406.63				561.511			2357.71	4257.89
			991.622				1086.16				1426.38			4840.02	1920.63
			310.542				649.92				1213.44			5518.51	2820.1
			234.491				1739.14				1422.47			5962.41	1219.74
			727.556				626.366				790.509			2739.3	1474.78
			203.648				763.891				486.094			1620.8	3572.58
			663.335				1035.35				563.94			1651.95	839.118
			598.269				331.456				1620.52			5251.79	5014.26
			456.307				266.601				841.633			976.375	2199.03
			866.983				416.486				1867.06			2310.98	1482.57
			245.899				151.785				252.448			2825.94	2575.76
			301.67				491.48				456.096			3337.98	4749.48
			623.619				634.71				3137.11			2547.53	3221.16
			169.848				775.827				699.142			6479.31	5346.21
			493.065				1011.38				1052.78			2649.74	6714.89
			337.583				867.617				581.686			5213.82	2289.57
			138.16				1248.82				379.728			1833.02	942.304
			1120.91				565.736				500.67			3890.9	910.18
			858.955				416.063				275.897			2388.86	4880.9
			693.755				973.666				542.815			5882.59	4481.78
			390.818				1177.53				779.947			1904.08	9259.5
			1155.98				362.827				1148.06			1809.65	2849.3
			1632.14				762.73				710.233			3314.61	3754.61
			1431.45				1454.58				1852.69			3110.19	1982.93
			100.557				635.766				575.665			6087.01	1507.88
			318.57				738.541				1999.09			3636.83	1500.09
			239.984				995.953				1043.48			4395.15	1693.81
			222.238				815.86				784.383			2995.32	3504.44
			565.736				535.527				602.811			3530.72	3181.25
			1010.63				850.083				1202.03			7997.9	4347.45
			650.237				931.732				886.63			6524.09	3845.15
			1168.23				161.609				873.426			7689.32	4433.11
			413.634				457.046				226.041			2540.72	3350.63
			365.468				684.355				592.565			2524.17	4233.55
			309.275				1267.1				757.343			1658.77	662.923
			283.502				1048.56				775.299			7384.63	1653.9
			260.686				720.901				1099.15			1111.69	4038.86
			281.389				2968.42				882.616			1121.42	6535.77
			255.616				502.994				1346.74			675.577	7078.96
			443.632				650.343				470.778			1467	5677.19
			367.581				1069.15				1094.29			3053.73	1466.02
			820.085				986.024				1597.81			1203.19	1560.45
			542.921				517.042				444.054			1610.09	2502.75
			171.96				1743.79				1353.18			1275.23	9264.37
			316.457				222.344				1007.68			1159.38	1508.85
			310.542				729.563				497.607			5064.88	4365.94
			563.623				1212.28				680.975			2787.97	9623.57
			1032.61				968.068				154.637			10990.3	6753.83
			1201.61				1276.92				1082.78			3916.21	5563.29
			1239.21				828.324				719.634			6446.22	7591.97
			582.214				1029.54				628.795			2437.53	1103.9
			144.92				790.826				360.398			4306.56	1178.85
			787.552				184.952				675.376			4894.53	3897.71
			246.744				1049.19				741.393			957.879	10344.9
			324.907				579.256				1142.88			7154.89	2763.64
			492.22				794.418				2707.42			7769.14	1072.75
			713.191				358.708				834.556			1248.94	2630.27
			930.359				725.76				254.983			4693.02	2474.52
			211.676				1129.57				1001.66			4544.09	5719.05
			448.702				287.199				632.281			1506.91	10944.6
			623.619				448.596				1617.46			3309.75	2063.72
			562.778				505.846				551.16			1530.27	5306.3
			92.106				620.556				689.847			1287.88	2300.27
			742.344				1071.37				1445.18			4943.2	5505.86
			493.065				299.663				494.121			7152.94	4195.59
			767.272				974.722				390.818			2045.23	4204.35
			408.564				1063.98				593.727			3331.16	2009.21
			799.804				1006.41				256.884			6585.42	1989.74
			155.482				455.884				668.616			742.746	3486.91
			212.943				774.665				732.415			3812.05	2341.16
			340.54				973.771				2866.39			6958.25	8725.07
			255.616				857.371				249.912			7033.21	1646.11
			725.443				464.44				451.342			4082.67	3566.74
			471.095				839.626				721.324			6630.2	2632.22
			204.071				1001.87				143.969			4528.51	959.826
			891.066				477.538				326.386			2481.34	2157.18
			492.22				1203.09				1082.78			1419.3	7558.87
			261.109				642.843				590.347			2645.85	9625.52
			599.959				410.148				562.145			5826.13	3285.41
			351.525				547.779				617.599			4166.39	1179.83
			588.974				573.552				1145.41			4767.98	2053.02
			326.175				310.648				1008.84			5950.73	2262.31
			606.719				751.956				435.815			2347	2423.9
			1270.9				782.693				293.642			5120.37	1200.27
			1194				2519.72				1719.71			1723.01	1198.32
			331.667				240.089				644.005			1287.88	3076.12
			376.031				1863.25				2051.16			4921.79	928.676
			482.08				2021.69				1228.86			4197.54	5887.45
			543.766				804.03				552.216			1661.69	5888.43
			537.006				2066.69				154.849			3631.96	1240.18
			553.061				525.175				436.449			6387.81	5574
			301.67				798.643				1156.19			7177.28	1988.77
			394.621				514.824				274.629			4405.86	4697.89
			280.967				850.083				338.111			2859.04	6984.54
			424.619				480.601				623.831			7334.01	1666.55
			470.672				644.956				1948.28			950.092	2637.09
			451.237				2707.84				505.423			3425.59	1853.46
			810.367				1080.88				1313.36			8545.96	2493.99
			36.336				738.647				351.631			2027.71	714.516
			788.819				950.534				262.588			1796.02	2650.72
			541.653				550.103				707.276			6945.6	5285.86
			984.862				1526.41				551.688			1846.64	798.233
			499.825				899.305				803.713			5070.73	3716.65
			284.769				832.232				594.466			5196.3	2659.48
			1158.51				1520.07				355.222			4692.05	9361.71
			240.406				1675.87				903.635			7136.4	4102.14
			629.534				614.219				350.68			9917.56	1472.84
			816.705				452.187				298.184			3648.51	2588.42
			130.554				1422.9				380.573			4180.01	3030.36
			474.897				252.553				1056.58			2933.99	1167.17
			181.255				1020.35				1282.62			9903.93	1191.51
			468.982				210.303				676.644			1596.47	1559.47
			202.803				149.673				366.736			3886.03	8229.59
			326.597				253.821				488.945			6088.96	6876.48
			253.504				1029.33				500.142			1793.1	2847.35
			887.686				2710.59				580.207			1620.8	2306.11
			678.123				636.189				745.724			595.754	865.401
			1078.24				691.009				609.36			6967.01	2012.13
			302.937				753.223				369.059			1784.34	1156.46
			619.817				120.942				1068.62			941.331	4742.67
			434.759				610.522				1053.62			3020.63	3013.82
			1398.5				1347.27				750.266			4545.06	4712.49
			242.096				908.283				1123.66			6948.52	1176.91
			739.386				478.805				940.182			1887.53	4593.73
			1326.25				381.946				185.375			3267.89	1488.41
			868.673				780.58				450.075			2836.65	4253.02
			1031.76				505.846				1485.21			1974.17	5673.29
			199				548.624				1207.84			2144.52	4291.96
			373.496				700.41				3032.54			2347	5410.46
			563.623				1500.85				178.615			1102.92	6559.14
			209.563				1023.94				247.8			1687.97	1540.01
			782.482				1018.35				1051.51			5207.01	5224.53
			343.075				678.862				678.862			6261.26	2002.4
			665.447				2832.8				352.582			4107.98	5850.46
			458.842				695.551				665.764			4138.16	2354.79
			1010.21				568.588				489.579			5717.1	6144.45
			420.394				1478.88				614.219			4392.23	1703.55
			658.687				273.15				763.891			1884.61	1282.04
			398.846				371.594				510.071			7023.47	4789.4
			794.312				977.68				700.304			6411.17	5242.05
			649.392				641.682				484.298			5185.59	1220.71
			110.274				912.931				327.337			4039.84	3422.67
			575.454				2181.3				1149.43			6501.7	3261.07
			769.807				931.626				901.734			2547.53	1280.09
			1063.87				589.924				478.172			1621.78	1201.24
			1071.48				1894.94				283.607			1676.29	6040.29
			648.97				321.633				539.963			5109.66	2320.72
			351.948				762.624				878.708			3091.69	1852.48
			902.896				244.209				466.764			5716.13	1725.94
			512.923				588.657				110.908			1598.41	2257.44
			908.389				924.233				709.177			5237.19	843.012
			649.815				952.435				1457.75			3302.93	1723.01
			303.36				686.784				976.412			6546.48	1415.4
			561.933				254.666				214.633			3248.42	1847.62
			92.529				2379.77				411.732			2092.93	1508.85
			174.918				588.763				404.972			1652.93	3391.52
			863.603				2042.08				964.793			3293.2	2612.75
			850.083				1573.1				1226.43			1891.42	9960.39
			347.723				678.862				645.378			1157.44	8246.13
			311.81				277.798				183.051			804.074	3681.61
			505.318				425.992				194.142			1551.69	3808.15
			240.406				836.774				298.818			5473.74	7887.9
			354.483				702.522				708.543			1098.06	452.656
			196.888				2206.86				291.846			4704.71	3054.7
			573.764				2676.47				419.549			1721.07	2420.01
			387.016				510.282				1024.68			2409.3	2292.49
			1368.08				372.862				780.052			2706.2	3116.03
			336.738				726.394				605.24			1097.08	1664.61
			455.039				1058.38				942.506			2676.03	2221.42
			296.177				1872.97				435.498			1004.61	1560.45
			716.993				1213.54				799.382			2770.45	1999.48
			719.106				645.59				796.847			2200.01	631.772
			460.109				672.524				1035.04			665.843	1459.21
			452.504				474.263				737.379			4300.72	1530.27
			372.228				501.198				523.908			1705.49	2031.6
			297.444				2424.45				355.539			5912.76	2627.35
			406.029				297.233				378.883			6767.46	950.092
			912.191				650.026				114.182			1995.58	2024.79
			267.447				399.48				303.36			968.587	1131.15
			496.445				926.873				746.357			2356.73	1419.3
			214.211				2063.31				188.015			7632.86	1892.4
			556.018				931.098				497.079			5317.01	941.331
			571.229				749.843				808.149			2881.43	2652.66
			621.507				2096.79				286.142			3109.21	1966.38
			376.876				2578.98				1053.2			3518.06	2369.39
			250.546				620.556				852.407			2150.36	1754.17
			269.982				1036.41				720.69			3369.13	3080.01
			285.192				1659.5				1038.63			4115.77	1528.32
			237.449				2253.54				1215.02			749.56	2362.57
			568.271				1267.52				750.688			2330.45	1392.04
			904.164				531.83				526.76			1920.63	2473.55
			1066.83				513.134				96.331			3711.78	2513.46
			323.217				2183.41				900.15			1475.76	1532.22
			251.814				1056.9				1525.78			2042.31	889.738
			288.572				1867.27				1196.86			1323.9	2985.59
			548.836				752.378				1282.1			1442.66	3972.67
			743.189				148.3				309.697			2237.97	1200.27
			89.149				1137.39				1129.36			1609.12	1439.74
			150.412				339.695				601.966			1408.59	3277.62
			571.229				1017.61				594.678			2740.27	2454.08
			382.368				1386.77				129.921			1021.15	1574.08
			722.486				1163.16				726.394			1524.43	3929.84
			173.65				462.75				616.331			1683.1	5074.62
			548.413				242.307				336.632			2378.15	4356.21
			394.621				318.147				584.749			1407.62	6884.27
			364.623				1607.32				412.155			6678.87	5493.2
			221.393				1131.26				731.781			2127.97	4724.18
			728.823				740.231				567.743			2606.91	4741.7
			1398.07				1877.09				452.187			1336.55	1757.09
			670.095				2378.82				477.01			1498.15	8631.62
			417.436				133.406				836.563			1501.07	3313.64
			923.176				1132.74				117.562			2665.32	5488.34
			1078.66				385.854				1205.94			1899.21	2588.42
			509.965				522.218				837.302			5622.67	8480.74
			894.868				1043.17				1507.5			3740.99	4038.86
			501.093				895.397				915.888			5718.07	2625.41
			351.948				1718.76				1102.21			1567.26	2442.4
			1092.6				562.039				267.13			10492.9	4494.44
			114.499				696.502				536.689			4080.72	7209.4
			270.404				916.311				404.655			1317.08	9497.02
			597.846				427.893				831.281			1598.41	4613.2
			391.241				1746.32				362.51			1256.73	2718.86
			693.333				933.211				547.674			2413.19	3339.92
			1063.45				422.823				747.308			1143.81	1102.92
			278.432				317.091				344.66			6406.3	4945.15
			1056.69				447.857				1006.09			1837.88	1504.96
			519.26				227.625				1914.06			5627.54	1063.99
			482.08				1115.1				344.131			2653.64	4664.79
			531.513				548.624				899.516			3374.97	889.738
			327.442				331.456				2340.79			2941.78	1622.75
			1463.56				575.559				1000.81			2252.57	1765.85
			639.252				1455.43				689.636			781.684	1057.17
			474.052				675.482				1557.99			2020.89	2732.49
			297.022				1047.29				2047.15			2203.9	949.118
			616.014				1054.26				589.713			3242.58	1538.06
			906.276				869.835				1397.65			2300.27	1691.86
			1159.36				2039.65				978.102			1530.27	2637.09
			419.971				741.287				2196.4			2740.27	3899.66
			372.228				2014.83				271.038			3664.08	1008.5
			504.895				797.481				1160.73			2003.37	1501.07
			195.198				1198.86				539.541			2754.88	662.923
			1750.87				236.181				187.065			2210.72	2596.2
			850.928				872.898				753.223			3015.76	4165.41
			754.174				793.889				395.572			1710.36	3544.35
			563.623				1804.31				748.681			4526.56	4169.31
			174.918				258.468				1038.84			1909.92	2171.78
			433.492				1091.44				941.344			5294.62	3061.51
			559.398				650.026				159.707			1897.26	805.047
			132.667				660.589				836.14			4523.64	349.47
			293.642				442.892				206.077			2490.1	2566.03
			534.471				3227.84				1720.76			3369.13	1334.61
			2046.62				1799.77				627.633			7522.86	4638.51
			857.688				649.603				646.223			1462.13	8679.32
			474.052				695.657				1265.83			2243.81	3904.53
			367.581				106.155				403.071			3950.28	4463.29
			232.801				654.462				960.674			3467.45	6953.39
			603.339				1061.34				1239.11			5014.26	1641.24
			402.649				1657.39				1684.01			5262.5	1355.05
			1148.37				1593.69				731.57			3454.79	1498.15
			1125.98				93.585				893.601			4280.28	921.862
			925.289				387.755				1016.76			2698.42	9114.46
			919.796				1243.65				549.153			3335.06	2023.81
			583.059				587.073				986.341			2208.77	1244.07
			982.327				660.377				1198.55			5623.65	2996.29
			487.15				1080.77				429.161			6019.84	4271.52
			329.555				804.663				761.145			2761.69	7766.22
			1304.28				306.211				736.217			4447.71	1908.94
			714.036				520.422				1866.63			2934.97	4644.35
			415.746				1002.61				348.145			2360.63	2726.65
			722.063				904.375				2547.71			3795.5	2339.21
			627.844				531.302				841.633			1241.15	2730.54
			355.328				1170.13				1120.91			1464.08	522.745
			1335.12				896.981				717.627			2807.44	1265.49
			765.581				514.507				947.576			1508.85	3218.24
			419.971				711.078				206.394			3935.68	2873.64
			627.422				977.152				442.047			4249.13	3228.95
			528.978				712.768				688.897			4030.1	611.329
			970.075				2572.64				324.062			1636.38	1049.38
			276.742				268.82				226.463			1729.83	4679.4
			505.318				314.028				1527.68			7810.03	1412.48
			233.646				709.811				1280.51			6487.1	1921.6
			406.451				123.583				255.299			2550.45	1611.07
			842.055				383.002				823.993			6326.48	2033.55
			719.106				539.118				369.904			1137.97	1062.04
			415.324				797.481				467.292			2297.35	1822.31
			1044.86				922.12				811.74			2219.48	3647.53
			545.033				516.091				789.559			1947.88	6951.44
			152.525				847.442				1612.49			4208.24	1792.13
			1207.52				1394.48				933			5387.1	3138.42
			489.262				363.039				372.756			1882.66	4915.95
			241.251				712.663				1000.6			5797.9	828.41
			269.559				1786.15				726.817			3644.61	2164.96
			538.273				608.092				711.818			5464	3275.67
			336.315				727.767				2004.26			1221.69	1577.97
			289.839				860.857				411.099			2030.63	9084.28
			336.315				2993.56				978.736			1602.31	4945.15
			1450.89				1505.07				774.982			2773.37	4011.61
			258.151				768.117				345.293			1467	1714.25
			697.558				1549.12				1418.35			3207.53	2090.98
			299.979				1514.05				1177.84			1216.82	2511.51
			366.313				985.285				641.153			1850.54	2003.37
			504.05				562.145				675.799			1802.84	1268.41
			340.54				192.769				826.951			1733.72	5662.59
			1214.28				412.049				535.738			1714.25	846.906
			1455.11				326.386				978.102			2860.01	623.984
			448.279				1343.78				704.952			2042.31	1873.9
			463.067				1553.13				1036.41			1894.34	2354.79
			281.812				2854.45				1603.94			4012.58	410.798
			561.088				180.305				740.02			5182.67	469.205
			358.285				1905.61				960.251			3021.6	1901.16
			136.047				881.031				1876.03			3751.69	2250.63
			305.472				674.954				888.953			2045.23	2155.23
			1003.88				493.276				888.32			3668.95	1938.15
			390.818				239.878				237.765			2023.81	4653.11
			907.544				955.921				1078.13			1688.94	3954.17
			1364.69				777.623				2710.48			1340.45	3942.49
			730.936				2340.47				284.136			2043.28	943.278
			220.548				239.667				969.758			1282.04	1829.12
			549.681				1411.07				1248.82			1623.72	4287.09
			239.984				474.475				2266.11			3035.23	1566.29
			916.839				756.92				451.342			1533.19	5323.82
			384.058				1637.21				453.244			2931.07	2217.53
			264.489				577.038				448.174			1449.47	8682.24
			407.296				920.641				646.752			1163.28	2184.43
			678.545				757.237				275.369			2371.34	2359.65
			249.279				508.169				754.385			1165.23	812.835
			1121.75				1460.71				109.852			2572.84	2380.1
			563.623				589.079				471.728			9284.81	1143.81
			1056.27				1403.36				496.234			1897.26	3557
			632.914				1017.61				724.493			6508.52	3319.48
			722.908				541.125				797.164			2385.94	1066.91
			277.164				317.514				751.322			4907.18	1363.81
			168.158				421.45				804.875			2911.6	4090.46
			106.049				1545				731.253			6241.79	2772.4
			215.056				573.552				714.247			5589.58	2415.14
			134.78				516.831				488.1			5457.19	3453.82
			331.245				286.776				309.486			1508.85	1569.21
			67.601				585.066				289.417			1905.05	2748.06
			299.134				1023.63				554.54			669.737	1650.98
			354.483				1198.97				327.337			3724.44	2178.59
			449.547				1731.64				332.09			1884.61	2491.07
			603.339				1229.28				503.099			1802.84	4397.09
			242.096				1867.58				427.048			1680.18	2405.41
			144.92				1150.27				564.574			4624.88	5801.79
			308.43				1298.05				611.155			1098.06	2214.61
			289.839				114.71				296.283			2658.5	1056.2
			513.768				1044.54				1351.6			2844.43	3039.13
			221.393				1425.01				1503.38			2981.69	5566.21
			238.294				378.354				658.265			6899.85	3225.06
			964.582				1698.9				795.368			3922.05	5099.93
			230.688				1259.28				881.665			1693.81	3446.03
			740.231				743.506				1012.54			3290.28	2817.18
			329.977				559.504				1305.12			1467	2043.28
			227.308				1145.63				269.031			1422.22	1609.12
			316.88				366.419				1226.33			1955.67	2044.25
			724.176				638.618				2058.56			1342.39	2766.56
			265.334				543.977				558.342			1741.51	808.941
			757.976				866.032				834.556			1535.14	4778.69
			378.988				2001.1				998.171			1719.12	2850.28
			478.7				369.904				343.392			5058.07	1778.5
			305.895				498.241				621.401			6504.62	6016.92
			1286.95				580.524				577.249			1904.08	2342.13
			1071.48				2173.9				539.118			3536.56	1458.23
			758.821				332.09				190.656			3777	1122.39
			622.352				864.237				190.445			3776.03	4324.09
			155.06				1290.12				1129.57			3134.52	4015.5
			1295.83				823.254				722.169			7795.42	2793.81
			542.076				1510.46				697.347			4695.94	3704.97
			419.549				518.31				368.954			1477.7	881.95
			451.659				537.639				1042.53			6150.29	1195.4
			343.075				2459.09				215.795			1647.09	11217.1
			429.266				462.644				646.963			4264.7	5419.22
			545.456				3542.4				502.783			6461.79	6298.25
			779.102				1578.59				1657.17			2873.64	3519.04
			1247.24				686.678				151.046			2093.9	2168.86
			404.339				714.036				1057.22			1775.58	1048.41
			176.608				842.795				1253.05			5324.8	1363.81
			647.28				948.527				539.541			5039.57	716.463
			804.875				1364.06				527.288			1608.15	694.073
			694.6				2610.14				1765.76			3882.14	618.144
			299.134				1265.09				404.655			6420.91	2610.81
			469.405				560.56				789.453			3763.38	4318.24
			620.239				1839.8				377.826			2033.55	4509.04
			639.675				2125.21				580.841			12523.5	1554.61
			989.932				503.311				633.654			6321.61	3270.81
			242.096				1818.05				598.48			3362.31	2998.24
			247.166				1928.95				308.535			8133.21	6989.4
			898.248				1347.27				890.326			2338.24	1207.08
			777.834				772.13				672.63			6542.59	7250.29
			253.926				263.116				1206.89			7012.77	1856.38
			702.628				680.975				865.927			5277.1	8329.85
			834.45				1139.29				641.787			2521.25	2605.94
			360.82				956.554				1577.53			3924	3519.04
			487.995				1127.04				1477.08			4306.56	7691.26
			374.341				493.065				464.863			3204.61	2545.58
			607.564				1108.97				212.943			1741.51	6662.32
			500.248				710.973				1090.38			5129.13	1813.55
			1476.66				2293.15				1345.58			2264.26	1879.74
			1363.85				1054.89				714.986			1976.11	2881.43
			1149.22				716.148				704.741			2359.65	5252.76
			948.104				1593.48				501.515			1704.52	2180.54
			332.935				698.931				333.569			1648.06	794.339
			53.658				299.557				999.861			8189.67	3314.61
			223.928				516.197				821.035			7137.37	2337.26
			1525.67				328.393				776.039			2779.21	4774.79
			1261.6				774.348				92.529			8504.1	1181.77
			83.234				710.339				2206.96			4292.93	1696.73
			610.944				2014.83				665.659			3426.56	4433.11
			1198.23				436.66				697.98			1771.69	5818.34
			522.64				1845.4				912.614			8157.55	3960.01
			748.681				1693.19				1018.45			2394.7	2137.71
			226.886				119.252				720.796			5884.53	1160.36
			1064.29				2128.9				413			2003.37	1298.59
			199.423				783.855				727.028			2153.28	1453.37
			395.043				553.589				1142.98			6029.58	5485.42
			307.585				1840.33				1429.87			1193.46	1035.76
			1284.84				2057.08				479.862			6468.61	808.941
			433.914				689.53				610.416			2934.97	5083.38
			360.82				3466.56				172.699			1660.71	1833.99
			343.075				438.033				744.351			2183.46	2359.65
			294.064				1516.8				456.412			1246.02	4077.8
			802.762				1030.7				184.002			1618.86	2362.57
			591.509				1659.29				266.707			3490.81	2362.57
			634.605				927.93				877.123			5748.25	2522.22
			476.587				2590.7				699.565			1621.78	1008.5
			231.533				1201.29				585.383			6984.54	3388.6
			529.4				846.175				161.186			3911.34	3456.74
			470.25				275.897				408.247			4077.8	848.852
			957.822				1398.29				560.666			2086.11	3194.88
			1293.71				341.279				1062.08			6925.16	5763.82
			1020.35				3670.42				1675.24			4001.87	4895.5
			267.447				1477.82				1005.57			1560.45	1967.35
			365.89				1245.13				1229.28			2148.41	4408.78
			354.06				683.51				1044.33			1663.63	2287.62
			400.536				1289.6				266.918			5782.32	1822.31
			1230.76				796.741				451.554			2361.6	9002.51
			611.367				772.553				979.053			5835.86	715.489
			1777.91				1416.98				352.159			5601.26	4534.35
			508.275				872.053				1441.7			6762.59	1576.02
			209.563				1027.54				371.594			4560.63	3081.96
			944.302				387.755				203.754			2884.35	5977.01
			469.405				1309.56				807.726			4917.89	2314.88
			512.078				2436.07				142.279			2458.95	1090.27
			283.502				1277.24				407.719			1775.58	2312.93
			541.653				1315.47				1119.43			3880.19	1078.59
			990.777				1335.96				324.696			3324.35	4745.59
			763.046				1006.62				1428.39			2995.32	2211.69
			1169.92				288.044				1461.34			5388.07	5631.43
			905.431				581.897				1263.4			4674.53	3930.81
			900.784				899.516				296.388			2993.37	4039.84
			103.514				1088.06				785.545			3880.19	2644.88
			1017.82				1291.39				907.649			1715.23	7980.38
			273.784				2178.76				1251.99			5887.45	2317.8
			603.762				204.916				1754.99			3342.84	1802.84
			428.421				1172.03				1518.7			3997	2231.16
			708.121				685.833				862.019			5207.01	3165.67
			870.786				1307.55				1093.66			2535.85	2656.56
			177.875				774.032				1333.96			1454.34	1398.85
			920.219				523.168				1689.92			5123.29	1942.04
			623.619				176.819				1052.04			2128.95	3575.5
			279.699				1441.7				1891.03			1232.39	4984.09
			860.223				411.627				188.966			2103.64	3183.2
			344.765				1050.98				622.352			2002.4	4388.33
			413.211				601.755				596.368			1470.89	3424.61
			572.919				764.948				906.804			4059.31	3639.75
			1463.14				1017.92				644.745			2886.29	3191.96
			531.935				637.562				670.729			2836.65	2892.13
			498.557				503.205				666.398			1549.74	2884.35
			1317.38				1174.78				985.813			1081.51	3918.15
			615.169				1308.4				151.891			3134.52	2496.91
			1155.13				605.029				1329.52			1967.35	2881.43
			609.254				2769.95				843.006			3844.17	1606.2
			459.687				1782.03				407.93			4882.85	1726.91
			392.508				619.183				543.449			2516.38	3068.33
			1069.79				236.181				296.388			1002.66	1025.05
			828.112				488.734				1506.97			4037.89	5569.13
			272.517				714.564				1218.4			1923.55	1442.66
			974.722				3620.67				670.412			2478.42	3808.15
			664.18				294.593				1421.42			2695.5	1632.48
			698.825				219.915				606.085			2896.03	2690.63
			207.451				1032.29				1336.92			4357.18	4547.98
			179.565				1141.3				953.491			1107.79	2798.68
			452.082				1594.54				998.488			1739.56	2929.12
			180.41				3294.92				1036.72			992.924	1430.98
			842.478				1051.83				684.355			1705.49	2610.81
			644.745				1246.82				617.81			4094.35	1680.18
			628.689				399.163				761.779			2519.3	1830.09
			866.56				1298.57				384.903			4116.74	1603.28
			342.23				1820.47				1473.28			3510.28	2554.34
			519.683				1144.99				492.959			5394.89	847.879
			491.797				457.469				743.189			1345.31	2336.29
			410.254				1131.79				906.804			3753.64	6259.31
			406.451				428.738				853.568			2466.73	5819.31
			488.84				862.758				179.565			2910.63	1928.41
			231.533				751.005				935.218			4299.75	2702.31
			227.308				1036.51				1499.79			1833.99	2553.37
			574.609				581.263				1085.21			1500.09	1715.23
			122.527				1106.02				967.856			2760.72	2331.42
			743.189				1899.8				1369.34			2994.35	3972.67
			1128.51				1941.42				294.593			1805.76	3284.44
			591.086				423.14				1253.47			2268.15	4779.66
			753.751				443.315				475.953			1571.16	3562.84
			515.458				374.235				428.738			2777.27	1358.94
			976.412				418.704				1512.15			3497.62	708.675
			374.341				1709.36				1017.61			1289.83	853.72
			567.004				562.462				1615.03			931.596	3749.75
			309.697				932.155				2056.97			2713.02	8590.74
			448.702				2730.97				624.781			4221.87	9080.38
			665.025				2742.07				708.121			4472.05	3143.28
			635.027				489.579				897.509			1574.08	5337.45
			995.425				1446.87				325.647			2529.04	6458.87
			379.833				467.503				949.372			1640.27	2531.96
			257.306				457.363				637.985			2154.26	3295.14
			77.741				610.205				871.419			1725.94	4286.12
			155.905				423.879				400.536			1148.68	1813.55
			691.643				2515.71				537.111			5441.61	1563.37
			183.368				967.962				300.93			3162.75	1332.66
			1649.46				826.528				875.961			742.746	3072.22
			193.93				468.454				869.941			2179.56	2424.88
			270.404				1403.04				1099.47			1026.99	2116.29
			1129.78				2692.21				578.622			651.241	7990.12
			147.032				3124.01				844.907			1214.87	5008.42
			351.103				327.02				850.928			1180.8	6488.07
			613.479				667.771				1029.01			4052.49	4275.41
			788.819				1952.51				1287.17			2172.75	1106.82
			225.618				978.208				604.712			1299.56	1314.16
			224.773				563.94				713.613			1712.31	1265.49
			1154.29				608.937				905.22			3496.65	4421.43
			612.634				2496.06				1004.3			4168.33	2612.75
			658.265				1105.17				726.5			2172.75	2737.35
			967.54				2026.13				1123.66			1299.56	3797.45
			53.658				535.949				801.283			1712.31	3055.67
			297.022				548.836				417.753			3496.65	1781.42
			680.235				865.821				1160.94			4168.33	2256.47
			456.729				425.464				648.23			2163.02	3403.2
			464.334				1116.9				1347.9			3228.95	2345.05
			477.01				912.825				868.99			465.311	5572.05
			217.168				556.546				276.636			4280.28	2598.15
			293.642				571.44				963.103			4125.5	2632.22
			1051.62				1712				392.825			1888.5	979.295
			329.555				736.112				952.118			631.772	2585.5
			121.259				2449.8				464.757			833.277	5653.82
			343.498				464.334				914.515			2072.48	3942.49
			538.696				1798.08				1586.51			1134.07	3547.27
			411.099				838.253				821.141			3957.09	2076.38
			1165.27				682.981				1189.25			1010.45	3658.24
			368.003				2432.26				235.97			5629.49	5067.8
			386.171				3006.77				513.979			2245.76	3073.2
			162.665				591.192				441.097			579.205	6852.15
			831.492				1028.8				630.591			1908.94	3847.09
			181.678				300.613				923.81			3395.41	1788.24
			1061.34				1123.02				1246.18			1100.98	2413.19
			815.86				1484.69				1027.85			5513.65	3391.52
			54.503				3202.49				1647.99			5312.14	1619.83
			614.324				1232.03				2451.59			4706.65	4268.6
			532.358				813.219				836.457			5188.51	4927.63
			350.68				2071.23				630.379			3835.41	4006.74
			356.173				678.123				1316			911.154	7013.74
			1051.2				2079.36				205.021			1223.63	4751.43
			449.547				934.373				1035.67			5055.15	2097.79
			599.536				674.426				1065.88			617.17	2098.77
			250.969				501.832				287.304			963.72	2958.33
			212.521				439.09				235.125			4086.56	4910.11
			329.132				1710.94				519.366			3094.61	2308.06
			396.733				886.524				936.274			5546.74	1782.4
			421.239				609.36				494.755			5431.88	5124.27
			406.874				470.883				886.524			6220.37	2094.87
			981.482				1908.25				908.494			4289.04	2198.06
			228.576				782.376				613.69			5126.21	1746.38
			419.126				1639.75				547.779			2587.44	1666.55
			793.467				457.469				297.55			2548.5	1723.01
			466.024				286.354				424.408			2420.98	2800.63
			305.472				1218.4				344.343			4588.86	2703.28
			838.253				1478.03				515.458			2567	2226.29
			899.938				334.414				208.929			8399.94	2248.68
[truncated: 2,617 more rows]

## Sheet: Sup Fig 6c
	Supplemental Figure 6c
	% TUBB3/SNAP25+ Cells
	Mouse Fam19a4+ P2rx3-	Guinea Pig Fam19a4+ P2rx3-	Cyno FAM19A4+ P2RX3-	Human CDH9+ SCN5A-
	11.8799	11.5367	8.13395	0
	6.85054	8.30855	4.73229	0
	7.49833		9.78979	0
	8.61124			0
